# Supplementary material for: Global long terminal repeat activation participates in establishing the unique gene expression programme of classical Hodgkin lymphoma
Source: Leukemia. 2018 Dec 13;33(6):1463–74. doi: 10.1038/s41375-018-0311-x (PMC6558280; doi:10.1038/s41375-018-0311-x)
Supplement: Supplementary file 2 — Supplementary dataset 1 [file 41375_2018_311_MOESM2_ESM.xlsx]

## Sheet: Reh
RACE Peak			Closest Gene
chr1	2123367	2123568	C1orf86
chr1	11467820	11468161	PTCHD2
chr1	31945206	31945549	LOC149086
chr1	38959052	38959383	LOC339442
chr1	57080180	57080515	PRKAA2
chr1	58185278	58185370	DAB1
chr1	60251071	60251393	FGGY
chr1	79645551	79645670	ELTD1
chr1	91328295	91328638	ZNF644
chr1	101455533	101455875	DPH5
chr1	105955078	105955195	LOC100129138
chr1	108092966	108093310	VAV3
chr1	108436112	108436231	VAV3
chr1	150280559	150280742	MRPS21
chr1	153633933	153634041	SNAPIN
chr1	157867948	157868106	CD5L
chr1	177701324	177701653	SEC16B
chr1	193832621	193832740	CDC73
chr1	194317013	194317140	CDC73
chr1	194699218	194699545	CDC73
chr1	194780145	194780488	KCNT2
chr1	198999673	199000016	LOC100131234
chr1	209874462	209874802	HSD11B1
chr1	211640092	211640218	RD3
chr1	234730412	234730523	IRF2BP2
chr1	236326936	236327059	GPR137B
chr1	245120913	245121245	EFCAB2
chr10	1496143	1496485	ADARB2
chr10	1801348	1801463	ADARB2
chr10	6278977	6279099	PFKFB3
chr10	13478506	13478630	BEND7
chr10	15080565	15080688	OLAH
chr10	23834857	23835197	OTUD1
chr10	24139603	24139926	KIAA1217
chr10	26717785	26717911	APBB1IP
chr10	30536698	30537028	MTPAP
chr10	50791282	50791398	CHAT
chr10	52555754	52555879	A1CF
chr10	53022437	53022548	PRKG1
chr10	67021523	67021651	ANXA2P3
chr10	78271765	78272107	C10orf11
chr10	79664270	79664611	DLG5
chr10	81114907	81115017	PPIF
chr10	82388101	82388223	SH2D4B
chr10	92353940	92354062	HTR7
chr10	92426113	92426224	HTR7
chr10	98497139	98497482	PIK3AP1
chr10	108053836	108053948	SORCS1
chr10	110936982	110937078	XPNPEP1
chr10	115780567	115780694	ADRB1
chr10	125171644	125171760	BUB3
chr10	125305862	125306200	GPR26
chr11	1285720	1286256	MUC5B
chr11	3206127	3206451	OSBPL5
chr11	10830373	10830488	EIF4G2
chr11	11110732	11111074	GALNTL4
chr11	11845436	11845562	USP47
chr11	13010884	13011227	LOC100506305
chr11	14541840	14541966	PSMA1
chr11	23658269	23658382	LOC100500938
chr11	27911881	27912101	KIF18A
chr11	35071555	35071698	PDHX
chr11	36602027	36602190	RAG1
chr11	36607727	36608065	RAG2
chr11	46450246	46450416	AMBRA1
chr11	57357415	57357526	SERPING1
chr11	63595044	63595143	C11orf84
chr11	64185662	64185999	RPS6KA4
chr11	67450457	67450559	ALDH3B2
chr11	73685700	73685956	UCP2
chr11	89984245	89984574	CHORDC1
chr11	103987557	103987682	PDGFD
chr11	109031430	109031522	DDX10
chr11	111776422	111776535	CRYAB
chr11	113749276	113749619	USP28
chr11	119773504	119773627	PVRL1
chr11	126517891	126518218	KIRREL3
chr11	127792077	127792169	ETS1
chr12	9804060	9804169	LOC374443
chr12	13420865	13420974	EMP1
chr12	21810680	21810803	LDHB
chr12	25108366	25108703	BCAT1
chr12	26087149	26087260	LOC100506451
chr12	38625342	38625434	ALG10B
chr12	46380569	46380694	SCAF11
chr12	46544826	46544939	SLC38A1
chr12	50505884	50506080	C12orf62
chr12	56506773	56506868	PA2G4
chr12	78714442	78714671	NAV3
chr12	88535708	88535851	CEP290
chr12	89445750	89445871	LOC728084
chr12	93334996	93335327	EEA1
chr12	94027737	94028068	CRADD
chr12	97477762	97478094	NEDD1
chr12	104864051	104864173	CHST11
chr12	111298662	111298987	CCDC63
chr12	111848549	111848830	SH2B3
chr12	112847243	112847376	RPL6
chr12	115803806	115803933	MED13L
chr12	117561633	117561755	FBXO21
chr12	126814999	126815108	LOC100128554
chr13	21751167	21751289	MRP63
chr13	21775934	21776259	MRP63
chr13	27766739	27766865	USP12
chr13	28841629	28841972	PAN3
chr13	31037352	31037464	HMGB1
chr13	31122398	31122511	USPL1
chr13	38410094	38410435	TRPC4
chr13	38558433	38558761	TRPC4
chr13	38624776	38625113	TRPC4
chr13	56356920	56357262	PRR20C
chr13	59562746	59562852	DIAPH3
chr13	63631212	63631536	OR7E156P
chr13	68917845	68917964	LOC338862
chr13	89571375	89571706	SLITRK5
chr13	89681246	89681560	MIR622
chr13	104846795	104846920	SLC10A2
chr13	110354402	110354504	IRS2
chr13	110617130	110617467	IRS2
chr13	114518439	114518780	FAM70B
chr14	21134749	21135092	ANG
chr14	24037066	24037179	AP1G2
chr14	35779976	35780103	PSMA6
chr14	38973142	38973267	LOC283547
chr14	39011199	39011309	LOC283547
chr14	41208288	41208613	LRFN5
chr14	50872977	50873312	CDKL1
chr14	52731148	52731291	PTGDR
chr14	81675611	81675738	GTF2A1
chr14	81723012	81723334	STON2
chr14	82889324	82889450	SEL1L
chr14	85271296	85271618	FLRT2
chr14	88746242	88746367	KCNK10
chr14	92630206	92630598	CPSF2
chr14	93336758	93337098	GOLGA5
chr14	93338538	93338879	GOLGA5
chr14	93339689	93340029	GOLGA5
chr14	97375241	97375361	VRK1
chr14	97903658	97903993	LOC100129345
chr14	100800166	100800268	WARS
chr15	33501943	33502269	RYR3
chr15	34880451	34880766	GOLGA8B
chr15	38318081	38318206	TMCO5A
chr15	38974428	38974552	C15orf53
chr15	43490129	43490255	EPB42
chr15	46166857	46167017	SQRDL
chr15	49907720	49907830	C15orf33
chr15	53315064	53315405	ONECUT1
chr15	62574063	62574192	C2CD4B
chr15	69745020	69745358	RPLP1
chr15	70885585	70885707	UACA
chr15	74756644	74756938	LOC440288
chr15	75230156	75230497	COX5A
chr15	101835327	101835453	SNRPA1
chr16	2011183	2011273	NDUFB10
chr16	2011606	2011996	NDUFB10
chr16	11931464	11931561	RSL1D1
chr16	13515080	13515421	SHISA9
chr16	21127629	21127964	DNAH3
chr16	27258618	27258726	NSMCE1
chr16	30435321	30435340	DCTPP1
chr16	31123555	31123926	BCKDK
chr16	54907874	54908206	CRNDE
chr16	67978244	67978362	SLC12A4
chr16	69355931	69356117	VPS4A
chr16	76268847	76269187	CNTNAP4
chr16	80926291	80926626	C16orf61
chr16	88876083	88876217	APRT
chr16	89727657	89727909	C16orf55
chr17	1554046	1554157	PRPF8
chr17	4843885	4844040	RNF167
chr17	7529655	7529874	SAT2
chr17	7760785	7760888	LSMD1
chr17	27717446	27717565	MIR4523
chr17	30771501	30771626	PSMD11
chr17	33296760	33296940	ZNF830
chr17	35075533	35075867	MRM1
chr17	41395560	41395729	TMEM106A
chr17	46752969	46753080	MIR196A1
chr17	65700484	65700827	PITPNC1
chr17	67559386	67559729	MAP2K6
chr17	67744812	67744925	MAP2K6
chr17	69617068	69617186	SOX9
chr17	74560464	74560726	LOC100507246
chr17	77158243	77158586	RBFOX3
chr17	79336004	79336129	TMEM105
chr18	8444998	8445340	PTPRM
chr18	8938993	8939105	CCDC165
chr18	13149940	13150050	CEP192
chr18	20857272	20857385	CABLES1
chr18	29545591	29545714	TRAPPC8
chr18	32484966	32485292	DTNA
chr18	39014949	39015285	KC6
chr18	39580516	39580852	PIK3C3
chr18	44722335	44722666	IER3IP1
chr18	44811943	44812272	IER3IP1
chr18	48043843	48043957	MAPK4
chr18	53264153	53264486	TCF4
chr18	57213033	57213129	CCBE1
chr18	61222178	61222288	SERPINB12
chr18	62453077	62453190	LOC284294
chr18	62658620	62658948	LOC284294
chr18	71197403	71197528	LOC100505817
chr18	71452140	71452254	FBXO15
chr18	71825260	71825599	C18orf55
chr18	73341484	73341817	C18orf62
chr19	2328397	2328581	LSM7
chr19	2477777	2477885	GADD45B
chr19	3178379	3178601	S1PR4
chr19	5676826	5676927	C19orf70
chr19	6381159	6381428	GTF2F1
chr19	7696240	7696557	C19orf79
chr19	11488478	11488670	EPOR
chr19	34046596	34046923	PEPD
chr19	41302705	41302831	MIA-RAB4B
chr19	42891516	42891633	CNFN
chr19	47029661	47029785	LOC100506012
chr19	50363565	50363661	PTOV1
chr19	50363737	50364076	PTOV1
chr19	56824676	56824817	ZNF542
chr2	11029088	11029213	KCNF1
chr2	11719991	11720329	GREB1
chr2	11821537	11821649	NTSR2
chr2	14131146	14131487	FAM84A
chr2	14375961	14376071	FAM84A
chr2	22065522	22065647	LOC645949
chr2	22445720	22445837	LOC645949
chr2	27907982	27908115	SLC4A1AP
chr2	30490026	30490160	LBH
chr2	33931901	33932029	MYADML
chr2	36275758	36275879	LOC100288911
chr2	40144672	40144796	LOC100128590
chr2	54501134	54501470	ACYP2
chr2	54621529	54621858	C2orf73
chr2	60343694	60343820	MIR4432
chr2	65275149	65275393	CEP68
chr2	70645596	70645719	TGFA
chr2	71349625	71350063	MCEE
chr2	74154005	74154149	DGUOK
chr2	76532643	76532970	LRRTM4
chr2	100544454	100544571	AFF3
chr2	111881190	111881511	BCL2L11
chr2	136007264	136007390	ZRANB3
chr2	137033983	137034105	CXCR4
chr2	155062012	155062349	GALNT13
chr2	162419061	162419176	SLC4A10
chr2	177293756	177294089	MTX2
chr2	191573253	191573584	NAB1
chr2	196344181	196344508	SLC39A10
chr2	217363562	217363657	RPL37A
chr2	225291549	225291659	FAM124B
chr2	242670241	242670460	ING5
chr20	807035	807370	FAM110A
chr20	18109295	18109426	PET117
chr20	35617169	35617478	RBL1
chr20	39570758	39570874	TOP1
chr20	40256436	40256771	CHD6
chr20	43095301	43095392	TTPAL
chr20	43095412	43095520	TTPAL
chr20	43588896	43589039	TOMM34
chr20	55453495	55453618	TFAP2C
chr20	56058306	56058650	CTCFL
chr21	16061749	16061875	SAMSN1
chr21	16891396	16891508	USP25
chr21	17005826	17005939	USP25
chr21	17248788	17248908	USP25
chr21	19857999	19858341	TMPRSS15
chr21	20834023	20834357	TMPRSS15
chr21	23406652	23406779	LINC00308
chr21	24043465	24043794	LINC00308
chr21	29420739	29420856	LINC00314
chr21	29570053	29570394	LINC00314
chr21	35288013	35288128	ATP5O
chr21	37176902	37177242	MIR802
chr21	37470446	37470550	LOC100133286
chr21	38431524	38431642	PIGP
chr21	40110405	40110533	LINC00114
chr21	40150495	40150621	LINC00114
chr21	40917303	40917429	SH3BGR
chr21	42312112	42312225	DSCAM
chr21	45191560	45191682	CSTB
chr21	46224466	46224579	SUMO3
chr21	47013397	47013767	SLC19A1
chr21	47556862	47556984	FTCD
chr21	47673896	47674013	MCM3AP
chr22	19441916	19442073	UFD1L
chr22	27766385	27766713	MN1
chr22	39710285	39710408	RPL3
chr22	46016643	46016756	FBLN1
chr22	50050954	50051292	C22orf34
chr3	574694	574817	CHL1
chr3	12882825	12883017	RPL32
chr3	20905797	20905917	VENTXP7
chr3	25824794	25824935	NGLY1
chr3	26160725	26161056	LOC285326
chr3	26188430	26188539	LOC285326
chr3	28065194	28065319	CMC1
chr3	31247503	31247615	GADL1
chr3	45833039	45833365	SLC6A20
chr3	60781689	60781815	FHIT
chr3	73261329	73261658	PPP4R2
chr3	77778487	77778606	ROBO2
chr3	78354648	78354759	ROBO1
chr3	79693578	79693694	ROBO1
chr3	99563566	99563894	MIR548G
chr3	107843763	107844094	CD47
chr3	109282091	109282421	FLJ25363
chr3	113806447	113806773	QTRTD1
chr3	116911773	116912115	LSAMP-AS3
chr3	120026814	120026938	LRRC58
chr3	120315159	120315285	NDUFB4
chr3	122393315	122393420	PARP14
chr3	129037052	129037182	H1FX-AS1
chr3	129037337	129037432	H1FX-AS1
chr3	129143253	129143379	C3orf25
chr3	135882556	135882878	MSL2
chr3	140480166	140480292	TRIM42
chr3	150321000	150321340	SELT
chr3	151269823	151270114	MIR548H2
chr3	151305603	151305722	MIR548H2
chr3	157328840	157328950	C3orf55
chr3	166641816	166642149	ZBBX
chr3	169530349	169530468	LRRC34
chr3	173559710	173560045	NLGN1
chr3	174991781	174992124	NAALADL2
chr3	182796639	182796830	MCCC1
chr3	183079176	183079511	MCF2L2
chr3	184443718	184443843	MAGEF1
chr3	186314755	186314984	DNAJB11
chr3	190707174	190707286	SNAR-I
chr4	1250082	1250221	C4orf42
chr4	3915916	3916038	FAM86EP
chr4	4552205	4552297	LOC100507266
chr4	8289193	8289303	HTRA3
chr4	11687585	11687702	HS3ST1
chr4	17425411	17425523	QDPR
chr4	20785029	20785155	KCNIP4
chr4	22789719	22790009	GBA3
chr4	23109706	23109831	MIR548AJ2
chr4	35507936	35508053	ARAP2
chr4	38552186	38552528	FLJ13197
chr4	40300577	40300902	CHRNA9
chr4	56683250	56683359	LOC644145
chr4	77446229	77446558	SHROOM3
chr4	77870075	77870201	2011-09-01
chr4	81797429	81797740	C4orf22
chr4	95983005	95983332	BMPR1B
chr4	101087891	101088016	DDIT4L
chr4	104337373	104337714	TACR3
chr4	107615549	107615656	DKK2
chr4	113033335	113033461	C4orf32
chr4	113759236	113759567	ANK2
chr4	120221466	120221801	C4orf3
chr4	133183929	133184309	PCDH10
chr4	142579214	142579542	IL15
chr4	144658197	144658310	FREM3
chr4	145124258	145124371	GYPA
chr4	147887384	147887509	TTC29
chr4	153116336	153116679	FBXW7
chr4	156167638	156167979	NPY2R
chr4	162585958	162586084	FSTL5
chr4	166771107	166771433	TLL1
chr4	185296927	185297065	IRF2
chr4	185451429	185451555	IRF2
chr5	1318061	1318193	CLPTM1L
chr5	5006909	5007020	LOC340094
chr5	8952012	8952345	SEMA5A
chr5	11057536	11057652	CTNND2
chr5	21918569	21918875	CDH12
chr5	35729924	35730050	SPEF2
chr5	38868626	38868752	OSMR
chr5	40604022	40604149	PTGER4
chr5	43549457	43549798	PAIP1
chr5	53358362	53358477	ARL15
chr5	53686538	53686860	HSPB3
chr5	66840978	66841088	CD180
chr5	67794649	67794984	PIK3R1
chr5	79696229	79696354	ZFYVE16
chr5	87343407	87343522	TMEM161B
chr5	100963457	100963780	SLCO4C1
chr5	115411007	115411136	COMMD10
chr5	115481485	115481593	COMMD10
chr5	120500351	120500694	PRR16
chr5	130204736	130204860	HINT1
chr5	131753996	131754106	C5orf56
chr5	138282783	138282908	SIL1
chr5	139624816	139625018	PFDN1
chr5	141019037	141019153	FCHSD1
chr5	157249360	157249485	CLINT1
chr5	157465308	157465641	CLINT1
chr5	162864563	162864663	CCNG1
chr5	163681817	163682147	MAT2B
chr5	166959416	166959533	ODZ2
chr5	176884011	176884203	DBN1
chr6	3195804	3196140	LOC100507194
chr6	4422168	4422291	CDYL
chr6	5548220	5548346	FARS2
chr6	5756642	5756773	FARS2
chr6	5805502	5805833	FARS2
chr6	5864874	5865207	FARS2
chr6	6649191	6649529	LY86
chr6	8672198	8672308	LOC100506207
chr6	13472203	13472329	GFOD1
chr6	14911479	14911761	JARID2
chr6	18522950	18523066	MIR548A1
chr6	22402085	22402193	PRL
chr6	31021083	31021424	HCG22
chr6	33048580	33048698	HLA-DPB1
chr6	33218245	33218345	HCG25
chr6	39938963	39939089	MOCS1
chr6	40740923	40741256	LRFN2
chr6	41873596	41873755	MED20
chr6	45993488	45993816	CLIC5
chr6	52129274	52129385	MCM3
chr6	63320672	63320996	KHDRBS2
chr6	67778054	67778385	MCART3P
chr6	67780073	67780190	MCART3P
chr6	82804827	82805151	IBTK
chr6	85506245	85506337	TBX18
chr6	86417341	86417467	SNHG5
chr6	100070085	100070212	PRDM13
chr6	111599742	111599922	KIAA1919
chr6	116579829	116580066	TSPYL4
chr6	128696436	128696553	PTPRK
chr6	131429410	131429536	AKAP7
chr6	134719642	134719969	LOC154092
chr6	138200115	138200217	TNFAIP3
chr6	139329229	139329569	REPS1
chr6	145790113	145790437	EPM2A
chr6	156598966	156599124	ARID1B
chr6	156614772	156614882	ARID1B
chr6	164469279	164469398	QKI
chr7	4806877	4806981	FOXK1
chr7	12971162	12971505	ARL4A
chr7	14087833	14087945	ETV1
chr7	16891544	16891680	AGR3
chr7	44545450	44545572	NPC1L1
chr7	68781973	68782300	AUTS2
chr7	69740687	69740854	AUTS2
chr7	71222101	71222226	CALN1
chr7	82523594	82523937	PCLO
chr7	92218073	92218225	FAM133B
chr7	92244227	92244552	CDK6
chr7	92562000	92562113	CDK6
chr7	93586836	93586959	GNG11
chr7	93651994	93652321	BET1
chr7	99532798	99532894	GJC3
chr7	117636074	117636199	CTTNBP2
chr7	119681691	119681816	KCND2
chr7	123193302	123193424	NDUFA5
chr7	125141052	125141252	POT1
chr7	127172209	127172318	GCC1
chr7	127769336	127769652	SND1
chr7	128303382	128303495	FLJ45340
chr7	139502615	139502735	TBXAS1
chr7	139676924	139677246	TBXAS1
chr7	140895467	140895811	LOC100507421
chr7	140980251	140980376	LOC100507421
chr7	148336256	148336348	C7orf33
chr7	151462288	151462401	PRKAG2
chr7	154998256	154998585	INSIG1
chr7	158172423	158172761	PTPRN2
chr8	2980172	2980297	CSMD1
chr8	3137206	3137314	CSMD1
chr8	4632318	4632417	CSMD1
chr8	15199102	15199212	SGCZ
chr8	15274676	15274805	TUSC3
chr8	16314354	16314701	MSR1
chr8	20917372	20917497	LOC286114
chr8	22351717	22351843	PPP3CC
chr8	49430443	49430784	EFCAB1
chr8	58890926	58891049	FAM110B
chr8	60558676	60558786	TOX
chr8	68421180	68421296	CPA6
chr8	71452841	71452951	TRAM1
chr8	72804731	72805073	LOC100132891
chr8	82963501	82963599	SNX16
chr8	100249262	100249379	VPS13B
chr8	117816636	117816755	UTP23
chr8	130034884	130035205	LOC728724
chr8	134392070	134392177	ST3GAL1
chr8	144272823	144272939	GPIHBP1
chr9	2302916	2303258	SMARCA2
chr9	7989019	7989131	C9orf123
chr9	16469384	16469510	BNC2
chr9	19037516	19037643	FAM154A
chr9	26752750	26753083	C9orf82
chr9	30139667	30139989	MIR873
chr9	33917703	33918033	UBE2R2
chr9	38261895	38262014	ALDH1B1
chr9	83537539	83537664	TLE1
chr9	83713945	83714286	TLE1
chr9	92470282	92470621	UNQ6494
chr9	93725473	93725596	SYK
chr9	93759285	93759410	LOC100129316
chr9	96892991	96893101	PTPDC1
chr9	100828112	100828237	NANS
chr9	102665049	102665174	LOC441461
chr9	103308518	103308635	C9orf30-TMEFF1
chr9	103801801	103802138	LPPR1
chr9	106225394	106225516	CYLC2
chr9	112407333	112407668	PALM2
chr9	116460437	116460563	RGS3
chr9	116466408	116466521	RGS3
chr9	117099092	117099187	AKNA
chr9	125196165	125196506	PTGS1
chr9	129547168	129547509	ZBTB43
chr9	137764385	137764511	FCN2
chr9	139548296	139548488	EGFL7
chrM	2967	3026	.
chrX	7029130	7029262	HDHD1
chrX	12102379	12102505	FRMPD4
chrX	26928753	26929095	VENTXP1
chrX	33733073	33733416	DMD
chrX	33739876	33739999	DMD
chrX	48760188	48760345	PQBP1
chrX	78887106	78887220	ITM2A
chrX	111782278	111782403	ZCCHC16
chrX	119138250	119138590	NKAP
chrX	135056054	135056195	MMGT1
chrX	153060011	153060310	SSR4
chrX	153195342	153195663	NAA10

## Sheet: Namalwa
RACE Peak			Closest Gene
chr1	2873191	2873294	ACTRT2
chr1	11467915	11468062	PTCHD2
chr1	11640144	11640272	PTCHD2
chr1	16160830	16161043	FLJ37453
chr1	24814729	24814843	RCAN3
chr1	31945292	31945451	LOC149086
chr1	38959148	38959286	LOC339442
chr1	55404744	55404851	TMEM61
chr1	66594411	66594525	PDE4B
chr1	68019997	68020146	SERBP1
chr1	85839202	85839326	DDAH1
chr1	87911300	87911404	LOC100505768
chr1	91328393	91328523	ZNF644
chr1	97721043	97721154	DPYD
chr1	101455646	101455976	DPH5
chr1	101491228	101491359	DPH5
chr1	101853796	101853916	S1PR1
chr1	153478549	153478693	S100A6
chr1	160682581	160682705	CD48
chr1	164446863	164446974	PBX1
chr1	168731055	168731165	MGC4473
chr1	171238114	171238225	FMO1
chr1	177701425	177701555	SEC16B
chr1	182202214	182202319	GLUL
chr1	197964819	197964935	LHX9
chr1	207269193	207269296	C4BPB
chr1	209874574	209874688	HSD11B1
chr1	219056317	219056430	LOC643723
chr1	224773977	224774092	CNIH3
chr1	226414505	226414605	MIXL1
chr1	241575474	241575588	RGS7
chr1	243269467	243269606	LOC731275
chr1	245121003	245121150	EFCAB2
chr10	15225856	15225970	NMT2
chr10	30536812	30536917	MTPAP
chr10	31328037	31328147	ZNF438
chr10	85909880	85910002	GHITM
chr10	88405003	88405110	OPN4
chr10	89370432	89370534	PAPSS2
chr10	98497237	98497400	PIK3AP1
chr10	103086556	103086701	BTRC
chr10	107729823	107729931	SORCS1
chr10	125171650	125171754	BUB3
chr10	134073068	134073173	STK32C
chr11	214866	215084	RIC8A
chr11	1285719	1285824	MUC5B
chr11	5526794	5526909	OR51B5
chr11	7486965	7487110	SYT9
chr11	10830384	10830488	EIF4G2
chr11	13010986	13011129	LOC100506305
chr11	14541845	14541960	PSMA1
chr11	27911879	27912123	KIF18A
chr11	36607829	36608045	RAG2
chr11	43702273	43702376	HSD17B12
chr11	46450217	46450387	AMBRA1
chr11	73685683	73685984	UCP2
chr11	89984316	89984480	CHORDC1
chr11	102217944	102218085	BIRC2
chr11	113749376	113749521	USP28
chr11	115797114	115797215	LOC283143
chr11	119773493	119773637	PVRL1
chr11	126517989	126518123	KIRREL3
chr11	128240076	128240191	ETS1
chr12	1635022	1635186	LOC100292680
chr12	1756250	1756375	WNT5B
chr12	9797863	9797991	LOC374443
chr12	9804046	9804179	LOC374443
chr12	21810684	21810797	LDHB
chr12	22421447	22421575	ST8SIA1
chr12	25108464	25108605	BCAT1
chr12	46380559	46380704	SCAF11
chr12	50505955	50506066	C12orf62
chr12	56043446	56043549	OR10P1
chr12	56506763	56506865	PA2G4
chr12	57081805	57081912	PTGES3
chr12	65598794	65598896	LEMD3
chr12	66414345	66414459	HMGA2
chr12	83014550	83014654	TMTC2
chr12	85244595	85244746	SLC6A15
chr12	87715690	87715794	MKRN9P
chr12	91058850	91058961	C12orf37
chr12	93335086	93335240	EEA1
chr12	111848628	111848749	SH2B3
chr12	112847271	112847384	RPL6
chr12	115345785	115345883	TBX3
chr12	116356598	116356713	MED13L
chr12	124328605	124328706	DNAH10
chr12	129263089	129263203	SLC15A4
chr12	129594174	129594321	TMEM132D
chr13	21751173	21751268	MRP63
chr13	28651452	28651568	FLT3
chr13	31037352	31037463	HMGB1
chr13	38410193	38410333	TRPC4
chr13	45647999	45648098	KIAA1704
chr13	59883237	59883342	DIAPH3
chr13	63631326	63631429	OR7E156P
chr13	78003749	78003896	MYCBP2
chr13	78500966	78501082	EDNRB
chr13	87778434	87778548	MIR4500HG
chr13	91723885	91723999	LINC00410
chr13	96308340	96308454	DZIP1
chr13	101360611	101360719	TMTC4
chr13	103752584	103752684	SLC10A2
chr13	112025173	112025311	C13orf16
chr13	114518530	114518684	FAM70B
chr14	21134864	21134978	ANG
chr14	30348582	30348698	PRKD1
chr14	50872943	50873225	CDKL1
chr14	51651859	51652000	TMX1
chr14	51960191	51960301	FRMD6
chr14	56780067	56780181	PELI2
chr14	60677148	60677263	PPM1A
chr14	71713069	71713167	PCNX
chr14	80186459	80186569	NRXN3
chr14	81723110	81723221	STON2
chr14	89744494	89744609	FOXN3
chr14	92630286	92630526	CPSF2
chr14	92868969	92869077	SLC24A4
chr14	93336869	93336984	GOLGA5
chr14	93338650	93338765	GOLGA5
chr14	93339800	93339915	GOLGA5
chr14	94734966	94735081	PPP4R4
chr14	96288070	96288173	LOC100507043
chr14	97903756	97903897	LOC100129345
chr14	100800124	100800290	WARS
chr15	23188123	23188271	WHAMMP3
chr15	33502032	33502180	RYR3
chr15	40826581	40826683	MRPL42P5
chr15	45923317	45923432	SQRDL
chr15	62574071	62574186	C2CD4B
chr15	69745134	69745246	RPLP1
chr15	70885592	70885701	UACA
chr15	74756742	74756876	LOC440288
chr15	75230268	75230447	COX5A
chr15	87581916	87582055	AGBL1
chr15	89198635	89198730	ISG20
chr15	89499696	89499795	MFGE8
chr15	101835334	101835447	SNRPA1
chr16	8708565	8708679	METTL22
chr16	15657464	15657574	C16orf45
chr16	21127727	21127864	DNAH3
chr16	23592362	23592466	NDUFAB1
chr16	27050426	27050537	C16orf82
chr16	31123571	31123821	BCKDK
chr16	54907970	54908117	CRNDE
chr16	55889903	55890037	CES5A
chr16	58455105	58455337	GINS3
chr16	60118540	60118651	LOC644649
chr16	69669478	69669623	NFAT5
chr16	76268959	76269073	CNTNAP4
chr16	80926392	80926528	C16orf61
chr16	83879075	83879169	HSBP1
chr16	85360119	85360275	LOC727710
chr16	88876100	88876215	APRT
chr17	7529673	7529769	SAT2
chr17	27717452	27717561	MIR4523
chr17	30771499	30771628	PSMD11
chr17	35075647	35075757	MRM1
chr17	58140239	58140383	HEATR6
chr17	64899520	64899627	CACNG5
chr17	69617074	69617167	SOX9
chr17	70016626	70016774	SOX9
chr17	73262119	73262266	MRPS7
chr17	74560542	74560709	LOC100507246
chr17	79336009	79336125	TMEM105
chr17	79891165	79891269	PYCR1
chr18	18770226	18770320	GREB1L
chr18	29545584	29545724	TRAPPC8
chr18	33077777	33077892	INO80C
chr18	42251873	42251981	SETBP1
chr18	44812041	44812176	IER3IP1
chr18	45953740	45953842	CTIF
chr18	48043833	48043969	MAPK4
chr18	48668633	48668758	MEX3C
chr18	55636112	55636213	NEDD4L
chr18	56447358	56447480	MALT1
chr18	57855825	57855937	MC4R
chr18	75705590	75705701	GALR1
chr18	76717551	76717751	SALL3
chr18	77352741	77352879	NFATC1
chr19	5978363	5978553	RANBP3
chr19	6413865	6414017	KHSRP
chr19	7696354	7696449	C19orf79
chr19	14281838	14281992	LPHN1
chr19	34046693	34046834	PEPD
chr19	40157663	40157808	LGALS16
chr19	42891516	42891627	CNFN
chr19	47776921	47777021	PRR24
chr19	49993711	49993864	RPL13A
chr19	50363571	50363657	PTOV1
chr19	50363835	50363953	PTOV1
chr19	54846585	54846693	LILRA4
chr19	56824647	56824764	ZNF542
chr2	668005	668228	TMEM18
chr2	6102010	6102121	LOC150622
chr2	10266052	10266225	RRM2
chr2	11720085	11720231	GREB1
chr2	14131241	14131389	FAM84A
chr2	27907986	27908097	SLC4A1AP
chr2	30554544	30554658	LBH
chr2	30906182	30906318	LCLAT1
chr2	33306924	33307022	LTBP1
chr2	33931892	33932040	MYADML
chr2	38127199	38127309	FAM82A1
chr2	40144686	40144774	LOC100128590
chr2	49398277	49398388	FSHR
chr2	53156003	53156112	ASB3
chr2	54342720	54342847	ACYP2
chr2	54501248	54501356	ACYP2
chr2	60343684	60343830	MIR4432
chr2	62003030	62003147	FAM161A
chr2	62024772	62024873	FAM161A
chr2	65275035	65275387	CEP68
chr2	69383725	69383836	ANTXR1
chr2	71349615	71350071	MCEE
chr2	74154005	74154141	DGUOK
chr2	76532734	76532872	LRRTM4
chr2	76571471	76571573	LRRTM4
chr2	79213603	79213752	REG3G
chr2	100544366	100544571	AFF3
chr2	111881302	111881398	BCL2L11
chr2	118480736	118480873	DDX18
chr2	118781950	118782095	CCDC93
chr2	124350031	124350167	CNTNAP5
chr2	128586984	128587128	POLR2D
chr2	152470238	152470392	NEB
chr2	155062108	155062251	GALNT13
chr2	164518276	164518391	FIGN
chr2	177293851	177293997	MTX2
chr2	191573359	191573470	NAB1
chr2	192364095	192364240	MYO1B
chr2	196313209	196313353	SLC39A10
chr2	217363958	217364044	RPL37A
chr2	224651841	224651946	AP1S3
chr2	238378158	238378263	MLPH
chr20	1772417	1772558	LOC100289473
chr20	7391920	7392066	HAO1
chr20	35617267	35617432	RBL1
chr20	39570746	39570900	TOP1
chr20	40256544	40256673	CHD6
chr20	43588936	43588999	TOMM34
chr20	56058405	56058551	CTCFL
chr20	58487911	58488017	SYCP2
chr21	14599919	14600064	ANKRD30BP2
chr21	19858097	19858243	TMPRSS15
chr21	20184882	20184986	TMPRSS15
chr21	20834136	20834243	TMPRSS15
chr21	26734082	26734196	LINC00158
chr21	28372023	28372134	ADAMTS5
chr21	29420729	29420868	LINC00314
chr21	30638208	30638348	LINC00189
chr21	35284585	35284734	ATP5O
chr21	43881484	43881630	RSPH1
chr21	47013485	47013624	SLC19A1
chr21	47556864	47556978	FTCD
chr22	27766483	27766615	MN1
chr22	28382177	28382321	TTC28-AS1
chr22	32014340	32014552	PISD
chr22	35626934	35627090	HMGXB4
chr22	41347926	41348012	RBX1
chr22	46016633	46016766	FBLN1
chr22	50051059	50051197	C22orf34
chr3	12882913	12883027	RPL32
chr3	25824784	25824922	NGLY1
chr3	26160840	26160944	LOC285326
chr3	53231284	53231397	PRKCD
chr3	62936082	62936193	CADPS
chr3	70928332	70928431	FOXP1
chr3	99563680	99563784	MIR548G
chr3	107843764	107844003	CD47
chr3	116911886	116912001	LSAMP-AS3
chr3	118528784	118528899	IGSF11
chr3	118529555	118529663	IGSF11
chr3	120315149	120315375	NDUFB4
chr3	139891519	139891624	CLSTN2
chr3	140480172	140480286	TRIM42
chr3	148677817	148677960	GYG1
chr3	150321087	150321228	SELT
chr3	151792400	151792514	LOC401093
chr3	169530339	169530478	LRRC34
chr3	174991840	174992111	NAALADL2
chr3	182796648	182796830	MCCC1
chr3	185743975	185744120	ETV5
chr3	188057286	188057387	LPP
chr3	191018563	191018664	UTS2D
chr3	193563170	193563275	LOC647323
chr3	194968496	194968611	C3orf21
chr3	195913918	195914024	ZDHHC19
chr4	53192	53307	ZNF595
chr4	309644	309746	ZNF732
chr4	467832	467962	ABCA11P
chr4	1250135	1250221	C4orf42
chr4	4822987	4823141	MSX1
chr4	16242612	16242717	FLJ39653
chr4	34898769	34898883	ARAP2
chr4	36722659	36722760	DTHD1
chr4	38552300	38552415	FLJ13197
chr4	42463443	42463589	ATP8A1
chr4	61911261	61911373	LPHN3
chr4	65213259	65213358	TECRL
chr4	77446328	77446460	SHROOM3
chr4	77870081	77870192	2011-09-01
chr4	81797511	81797673	C4orf22
chr4	81952971	81953167	BMP3
chr4	101087880	101088026	DDIT4L
chr4	104337473	104337612	TACR3
chr4	113759350	113759455	ANK2
chr4	120221479	120221773	C4orf3
chr4	123001149	123001281	KIAA1109
chr4	130000058	130000176	SCLT1
chr4	133184025	133184172	PCDH10
chr4	142579328	142579432	IL15
chr4	175285026	175285164	CEP44
chr4	178653522	178653635	LOC285501
chr5	1318002	1318194	CLPTM1L
chr5	1507743	1507854	LPCAT1
chr5	2268716	2268834	IRX4
chr5	6195529	6195635	FLJ33360
chr5	8952110	8952253	SEMA5A
chr5	11057543	11057653	CTNND2
chr5	17123884	17123983	LOC285696
chr5	22618992	22619104	CDH12
chr5	23828371	23828481	PRDM9
chr5	38868617	38868762	OSMR
chr5	40604014	40604197	PTGER4
chr5	51202158	51202272	ISL1
chr5	53686633	53686772	HSPB3
chr5	68575714	68575875	CCDC125
chr5	91206666	91206811	LOC100129716
chr5	99708329	99708441	LOC100133050
chr5	100963545	100963691	SLCO4C1
chr5	103717017	103717126	RAB9BP1
chr5	105502151	105502247	RAB9BP1
chr5	113462037	113462136	KCNN2
chr5	120500348	120500615	PRR16
chr5	134831320	134831465	NEUROG1
chr5	141019043	141019147	FCHSD1
chr5	149776170	149776383	TCOF1
chr6	3195906	3196042	LOC100507194
chr6	6649301	6649415	LY86
chr6	13472208	13472323	GFOD1
chr6	31021197	31021312	HCG22
chr6	33029816	33029920	HLA-DPA1
chr6	35907226	35907331	SLC26A8
chr6	37717357	37717486	MDGA1
chr6	71085432	71085578	FAM135A
chr6	72163935	72164036	LINC00472
chr6	74555614	74555759	CD109
chr6	85506208	85506347	TBX18
chr6	90775002	90775214	BACH2
chr6	98376249	98376363	MIR2113
chr6	111599770	111599892	KIAA1919
chr6	115348269	115348377	FRK
chr6	119765569	119765673	MAN1A1
chr6	123225592	123225734	CLVS2
chr6	131083093	131083198	LOC100507203
chr6	136546672	136546786	FAM54A
chr6	138367531	138367645	PERP
chr6	142287284	142287380	NMBR
chr6	167463692	167463788	FGFR1OP
chr7	7558756	7558870	COL28A1
chr7	12971276	12971391	ARL4A
chr7	14087839	14087941	ETV1
chr7	26129297	26129410	NFE2L3
chr7	66071810	66071971	KCTD7
chr7	70419588	70419703	AUTS2
chr7	82523708	82523823	PCLO
chr7	87130546	87130647	ABCB1
chr7	93652092	93652222	BET1
chr7	99229642	99229810	ZNF498
chr7	99532776	99532898	GJC3
chr7	99933458	99933617	PMS2P1
chr7	106145151	106145265	C7orf74
chr7	110148678	110148795	IMMP2L
chr7	117636080	117636194	CTTNBP2
chr7	123193288	123193434	NDUFA5
chr7	124996204	124996340	POT1
chr7	125141038	125141138	POT1
chr7	127769425	127769582	SND1
chr7	128303360	128303475	FLJ45340
chr7	131007219	131007329	MKLN1
chr7	133550390	133550494	EXOC4
chr7	134847229	134847373	TMEM140
chr7	140895581	140895697	LOC100507421
chr7	148565397	148565527	EZH2
chr7	151578401	151578544	LOC100505483
chr7	158172537	158172647	PTPRN2
chr8	1710764	1711040	CLN8
chr8	15199108	15199214	SGCZ
chr8	15274672	15274800	TUSC3
chr8	16314455	16314602	MSR1
chr8	16694396	16694511	FGF20
chr8	19115703	19115818	LOC100128993
chr8	29605538	29605673	C8orf75
chr8	31064945	31065058	WRN
chr8	31683928	31684042	NRG1
chr8	39462111	39462224	ADAM18
chr8	49430505	49430784	EFCAB1
chr8	66893305	66893452	DNAJC5B
chr8	68684387	68684561	CPA6
chr8	71452838	71452959	TRAM1
chr8	74288472	74288585	LOC100128126
chr8	96135076	96135192	PLEKHF2
chr8	99417949	99418058	KCNS2
chr8	114769769	114769914	CSMD3
chr8	117816611	117816763	UTP23
chr8	117864193	117864294	RAD21
chr8	120955554	120955702	DEPTOR
chr8	121925287	121925392	SNTB1
chr8	123583734	123583834	ZHX2
chr8	134392073	134392171	ST3GAL1
chr9	2252773	2252886	SMARCA2
chr9	6313198	6313301	TPD52L3
chr9	16469390	16469505	BNC2
chr9	16917485	16917595	BNC2
chr9	22197112	22197279	CDKN2B-AS
chr9	26752848	26752987	C9orf82
chr9	30139764	30139891	MIR873
chr9	31578578	31578692	ACO1
chr9	80056217	80056358	GNA14
chr9	92470396	92470511	UNQ6494
chr9	93759291	93759408	LOC100129316
chr9	100153138	100153283	LOC286359
chr9	101998630	101998824	SEC61B
chr9	103801913	103802024	LPPR1
chr9	116466413	116466516	RGS3
chr9	117099076	117099187	AKNA
chr9	124879595	124879703	MIR4478
chr9	138273294	138273409	LOC100506599
chrX	4218120	4218222	LOC389906
chrX	13321435	13321549	ATXN3L
chrX	18889467	18889613	LOC100132163
chrX	26928851	26928993	VENTXP1
chrX	34486610	34486710	TMEM47
chrX	34587110	34587247	TMEM47
chrX	41973802	41973907	CASK
chrX	47003999	47004121	NDUFB11
chrX	48760209	48760352	PQBP1
chrX	68019189	68019304	EFNB1
chrX	78887112	78887219	ITM2A
chrX	91733094	91733196	PCDH11X
chrX	92094172	92094308	PCDH11X
chrX	105349141	105349243	MUM1L1
chrX	113028107	113028256	HTR2C
chrX	118425457	118425565	PGRMC1
chrX	124347004	124347090	LOC100129520
chrX	131759358	131759456	HS6ST2
chrX	135056058	135056174	MMGT1
chrX	145722688	145722824	CXorf51A
chrX	150023858	150023960	CD99L2
chrX	152370304	152370447	MAGEA1
chrX	153060016	153060227	SSR4
chrX	153195420	153195663	NAA10

## Sheet: L428
RACE Peak			Closest Gene
chr1	2123459	2123567	C1orf86
chr1	8225877	8225986	ERRFI1
chr1	16160878	16161016	FLJ37453
chr1	21719070	21719224	ECE1
chr1	24526770	24526883	LOC284632
chr1	24814729	24814843	RCAN3
chr1	30874497	30874609	MATN1
chr1	40371049	40371144	MYCL1
chr1	55404740	55404851	TMEM61
chr1	56337645	56337758	PPAP2B
chr1	58368628	58368728	DAB1
chr1	62386028	62386167	INADL
chr1	64634992	64635097	ROR1
chr1	64957072	64957167	CACHD1
chr1	66594411	66594525	PDE4B
chr1	78588159	78588248	GIPC2
chr1	81428621	81428722	LPHN2
chr1	82218894	82218993	LPHN2
chr1	85191690	85191827	SSX2IP
chr1	85429356	85429460	MCOLN2
chr1	88966320	88966406	PKN2
chr1	97721043	97721154	DPYD
chr1	97722055	97722172	DPYD
chr1	101455658	101455876	DPH5
chr1	102479015	102479129	OLFM3
chr1	109978217	109978328	PSMA5
chr1	160597770	160597873	SLAMF1
chr1	164446863	164446974	PBX1
chr1	168189761	168189895	SFT2D2
chr1	168731054	168731165	MGC4473
chr1	170803686	170803793	PRRX1
chr1	174173960	174174065	RABGAP1L
chr1	177701434	177701533	SEC16B
chr1	180528080	180528184	ACBD6
chr1	181419167	181419277	CACNA1E
chr1	181511719	181511818	CACNA1E
chr1	182202216	182202319	GLUL
chr1	183281098	183281189	NMNAT2
chr1	186213441	186213539	MIR548F1
chr1	188701647	188701762	FAM5C
chr1	200247991	200248106	C1orf98
chr1	204011690	204011789	LINC00303
chr1	216442645	216442744	USH2A
chr1	222360696	222360811	HHIPL2
chr1	222401273	222401387	HHIPL2
chr1	223461598	223461703	SUSD4
chr1	224847886	224848000	CNIH3
chr1	234081486	234081601	SLC35F3
chr1	234831811	234831924	LOC100506810
chr1	237780101	237780200	RYR2
chr1	241450713	241450811	RGS7
chr1	243269483	243269589	LOC731275
chr1	244472681	244472795	C1orf100
chr1	244830117	244830267	PPPDE1
chr1	245353136	245353244	KIF26B
chr10	4915388	4915497	tAKR
chr10	7144567	7144672	SFMBT2
chr10	8383287	8383389	GATA3
chr10	9724554	9724652	SFTA1P
chr10	9966879	9966978	SFTA1P
chr10	13478512	13478614	BEND7
chr10	15548645	15548756	ITGA8
chr10	15981516	15981611	FAM188A
chr10	17568247	17568362	PTPLA
chr10	25481145	25481237	GPR158
chr10	26683183	26683279	APBB1IP
chr10	27660521	27660636	PTCHD3
chr10	28691717	28691821	LOC220906
chr10	34102197	34102311	LOC100505583
chr10	47109753	47109866	LOC643650
chr10	49498151	49498251	FRMPD2
chr10	56710202	56710319	PCDH15
chr10	56965599	56965750	MTRNR2L5
chr10	62416803	62416913	ANK3
chr10	68275396	68275499	CTNNA3
chr10	72672061	72672163	PCBD1
chr10	75006861	75007005	DNAJC9
chr10	79468100	79468198	KCNMA1
chr10	81629613	81629729	LOC100288974
chr10	81955488	81955570	ANXA11
chr10	90305151	90305255	RNLS
chr10	90573514	90573667	LIPM
chr10	90597575	90597690	ANKRD22
chr10	95579269	95579381	LGI1
chr10	107729827	107729925	SORCS1
chr10	108042672	108042781	SORCS1
chr10	108792848	108792952	SORCS1
chr10	112373136	112373247	SMC3
chr10	118178160	118178262	PNLIPRP3
chr10	125305983	125306075	GPR26
chr10	125820875	125820976	CHST15
chr10	129754050	129754155	PTPRE
chr11	1285719	1285824	MUC5B
chr11	3206235	3206331	OSBPL5
chr11	5526801	5526903	OR51B5
chr11	9189861	9189970	DENND5A
chr11	10458291	10458405	AMPD3
chr11	11259656	11259764	GALNTL4
chr11	13011000	13011113	LOC100506305
chr11	19548783	19548899	NAV2
chr11	26961617	26961708	FIBIN
chr11	27911882	27912086	KIF18A
chr11	33753566	33753681	CD59
chr11	59263855	59263969	OR4D11
chr11	63059598	63059712	SLC22A10
chr11	70160988	70161106	PPFIA1
chr11	71881687	71881785	FOLR1
chr11	73685709	73685953	UCP2
chr11	74168914	74169028	KCNE3
chr11	77554877	77554975	C11orf67
chr11	78905146	78905262	ODZ4
chr11	85494208	85494310	SYTL2
chr11	88268100	88268198	GRM5
chr11	92332399	92332498	FAT3
chr11	97252986	97253093	JRKL
chr11	110214748	110214846	RDX
chr11	112367297	112367395	C11orf34
chr11	115797113	115797218	LOC283143
chr11	119773513	119773615	PVRL1
chr11	126517970	126518113	KIRREL3
chr11	128240074	128240241	ETS1
chr12	9804060	9804163	LOC374443
chr12	13420864	13420968	EMP1
chr12	14432845	14432948	ATF7IP
chr12	15659438	15659542	PTPRO
chr12	21810694	21810791	LDHB
chr12	22567637	22567745	KIAA0528
chr12	25108469	25108594	BCAT1
chr12	25445983	25446175	KRAS
chr12	30020953	30021051	TMTC1
chr12	39279672	39279768	CPNE8
chr12	41706346	41706460	PDZRN4
chr12	50505960	50506065	C12orf62
chr12	59427484	59427598	LRIG3
chr12	60826117	60826213	SLC16A7
chr12	63402437	63402549	PPM1H
chr12	64428048	64428144	SRGAP1
chr12	65915302	65915390	MSRB3
chr12	66414345	66414459	HMGA2
chr12	68066307	68066419	DYRK2
chr12	68835828	68836256	MDM1
chr12	73345019	73345116	TRHDE
chr12	88543920	88544034	TMTC3
chr12	88721988	88722100	TMTC3
chr12	89445761	89445859	LOC728084
chr12	91058855	91058955	C12orf37
chr12	91351948	91352047	C12orf12
chr12	94202038	94202151	CRADD
chr12	97286228	97286330	NEDD1
chr12	99386287	99386385	ANKS1B
chr12	102685556	102685662	PMCH
chr12	104864060	104864161	CHST11
chr12	115345776	115345889	TBX3
chr12	118419389	118419528	KSR2
chr12	118419877	118420023	KSR2
chr12	127254738	127254849	LOC387895
chr12	127468380	127468491	LOC440117
chr12	128452964	128453044	FLJ37505
chr12	129110037	129110135	TMEM132C
chr12	129594178	129594307	TMEM132D
chr13	21665985	21666075	LATS2
chr13	27766745	27766858	USP12
chr13	35314333	35314448	NBEA
chr13	46234669	46234781	SPERT
chr13	49259272	49259376	CYSLTR2
chr13	54539430	54539541	MIR1297
chr13	56917567	56917671	PRR20C
chr13	63631285	63631438	OR7E156P
chr13	64882040	64882133	OR7E156P
chr13	65606634	65606783	PCDH9
chr13	69229705	69229875	LOC338862
chr13	69251436	69251584	LOC338862
chr13	71010954	71011058	ATXN8OS
chr13	72893895	72893994	MZT1
chr13	72916013	72916130	MZT1
chr13	72976595	72976794	MZT1
chr13	78003765	78003880	MYCBP2
chr13	87346192	87346290	MIR4500HG
chr13	87778357	87778548	MIR4500HG
chr13	89896540	89896643	MIR622
chr13	96132273	96132387	CLDN10
chr13	99772208	99772305	DOCK9
chr13	100104206	100104322	MIR548AN
chr13	100113234	100113372	TM9SF2
chr13	102161460	102161571	ITGBL1
chr13	103752584	103752678	SLC10A2
chr14	21134861	21135029	ANG
chr14	27075089	27075190	NOVA1
chr14	29558658	29558762	C14orf23
chr14	29593686	29593783	MIR548AI
chr14	30348583	30348698	PRKD1
chr14	35829099	35829201	NFKBIA
chr14	37470003	37470093	SLC25A21
chr14	37594005	37594141	SLC25A21
chr14	41907154	41907252	LRFN5
chr14	48203572	48203674	MIR548Y
chr14	50053323	50053593	RPS29
chr14	50873093	50873198	CDKL1
chr14	51651877	51651984	TMX1
chr14	51960191	51960303	FRMD6
chr14	60677157	60677281	PPM1A
chr14	69377551	69377666	ACTN1
chr14	76012926	76013195	BATF
chr14	89744493	89744609	FOXN3
chr14	90410514	90410611	EFCAB11
chr14	92630310	92630491	CPSF2
chr14	93336870	93336984	GOLGA5
chr14	93338652	93338765	GOLGA5
chr14	93339802	93339915	GOLGA5
chr14	94114162	94114286	UNC79
chr14	97903753	97903900	LOC100129345
chr14	100800129	100800279	WARS
chr15	23188060	23188255	WHAMMP3
chr15	34880560	34880655	GOLGA8B
chr15	38339671	38339784	TMCO5A
chr15	39527803	39527907	C15orf54
chr15	42788992	42789102	SNAP23
chr15	45103623	45103705	TRIM69
chr15	49907726	49907825	C15orf33
chr15	53016829	53016931	ONECUT1
chr15	58113631	58113746	GCOM1
chr15	66721537	66721635	MAP2K1
chr15	69745140	69745248	RPLP1
chr15	74756749	74756862	LOC440288
chr15	75230275	75230387	COX5A
chr15	81096293	81096407	KIAA1199
chr15	87581916	87582041	AGBL1
chr15	91284025	91284127	BLM
chr15	95965613	95965707	LOC145820
chr15	96537243	96537365	NR2F2
chr16	6147116	6147230	RBFOX1
chr16	13431189	13431290	SHISA9
chr16	17119508	17119648	XYLT1
chr16	21127747	21127848	DNAH3
chr16	21314305	21314409	CRYM
chr16	26644121	26644236	C16orf82
chr16	27258580	27258729	NSMCE1
chr16	31123626	31123821	BCKDK
chr16	54907998	54908086	CRNDE
chr16	58455194	58455321	GINS3
chr16	60118540	60118651	LOC644649
chr16	76268967	76269067	CNTNAP4
chr16	80926400	80926512	C16orf61
chr16	86380950	86381052	LOC732275
chr17	5522646	5522778	NLRP1
chr17	25597733	25597847	MIR4522
chr17	27717458	27717556	MIR4523
chr17	30771515	30771616	PSMD11
chr17	31279717	31279832	TMEM98
chr17	38947000	38947103	KRT28
chr17	42022287	42022385	PPY
chr17	49498006	49498123	UTP18
chr17	50681010	50681119	LOC100506650
chr17	64410431	64410539	PRKCA
chr17	64934374	64934489	CACNG4
chr17	66823159	66823268	ABCA8
chr17	69227581	69227688	SOX9
chr17	69617077	69617207	SOX9
chr17	70016642	70016756	SOX9
chr17	71146872	71146988	SSTR2
chr17	71999240	71999354	LINC00469
chr17	73754327	73754605	GALK1
chr17	74560622	74560708	LOC100507246
chr17	79336010	79336125	TMEM105
chr18	10890479	10890588	PIEZO2
chr18	20452937	20453046	RBBP8
chr18	22537533	22537647	ZNF521
chr18	30136386	30136481	WBP11P1
chr18	32485073	32485203	DTNA
chr18	32487001	32487097	DTNA
chr18	33069298	33069426	INO80C
chr18	42251852	42252031	SETBP1
chr18	44812040	44812188	IER3IP1
chr18	45721800	45721902	ZBTB7C
chr18	47982709	47982823	SKA1
chr18	50287475	50287586	DCC
chr18	55636112	55636216	NEDD4L
chr18	55664175	55664261	NEDD4L
chr18	56447361	56447458	MALT1
chr18	58210305	58210403	MC4R
chr18	59990769	59990868	TNFRSF11A
chr18	62453089	62453187	LOC284294
chr18	62658734	62658828	LOC284294
chr18	63016214	63016313	CDH7
chr18	65051490	65051588	DSEL
chr18	68603730	68603821	LOC100505776
chr18	68919818	68919918	LOC100505776
chr18	68975439	68975554	LOC100505776
chr18	69552679	69552799	LOC100505776
chr18	69776943	69777065	CBLN2
chr18	70147100	70147199	CBLN2
chr18	73447903	73447989	C18orf62
chr18	75705597	75705695	GALR1
chr19	2477788	2477873	GADD45B
chr19	6381159	6381239	GTF2F1
chr19	6381343	6381443	GTF2F1
chr19	7696348	7696466	C19orf79
chr19	13864467	13864575	CCDC130
chr19	16308721	16308836	AP1M1
chr19	23887348	23887448	ZNF675
chr19	28620113	28620217	LOC148189
chr19	34046705	34046818	PEPD
chr19	35090320	35090435	SCGBL
chr19	46743653	46743751	IGFL1
chr19	50363857	50363937	PTOV1
chr2	4091301	4091405	LOC100505964
chr2	6101997	6102121	LOC150622
chr2	7860348	7860484	LOC339788
chr2	9255040	9255132	ASAP2
chr2	10266072	10266268	RRM2
chr2	11037118	11037222	KCNF1
chr2	11720101	11720215	GREB1
chr2	12007298	12007398	MIR4262
chr2	14131256	14131373	FAM84A
chr2	15444380	15444468	NBAS
chr2	15974664	15974759	MYCNOS
chr2	16048813	16048915	MYCNOS
chr2	16909377	16909475	FAM49A
chr2	16995393	16995479	FAM49A
chr2	17253378	17253476	FAM49A
chr2	20263076	20263235	LAPTM4A
chr2	27383115	27383216	TCF23
chr2	30554550	30554652	LBH
chr2	33931865	33932015	MYADML
chr2	38391437	38391540	CYP1B1-AS1
chr2	44523998	44524135	SLC3A1
chr2	45337149	45337253	UNQ6975
chr2	49398162	49398400	FSHR
chr2	53155999	53156176	ASB3
chr2	56503672	56503787	CCDC85A
chr2	64261722	64261821	VPS54
chr2	65275099	65275275	CEP68
chr2	67517098	67517213	LOC644838
chr2	79213620	79213735	REG3G
chr2	84790164	84790278	DNAH6
chr2	99229887	99230000	UNC50
chr2	104629700	104629811	LOC100287010
chr2	110294437	110294548	2010-09-01
chr2	110451138	110451238	ANKRD57
chr2	110971198	110971312	LINC00116
chr2	111881302	111881390	BCL2L11
chr2	114448603	114448739	SLC35F5
chr2	116514949	116515047	DPP10
chr2	118480743	118480856	DDX18
chr2	121013808	121014233	RALB
chr2	123811160	123811260	CNTNAP5
chr2	128587001	128587112	POLR2D
chr2	148549210	148549308	ACVR2A
chr2	152470238	152470376	NEB
chr2	155062118	155062297	GALNT13
chr2	155342902	155343005	GALNT13
chr2	157881120	157881229	GALNT5
chr2	160266974	160267093	BAZ2B
chr2	162419074	162419171	SLC4A10
chr2	163969121	163969228	KCNH7
chr2	166178061	166178159	SCN2A
chr2	169280677	169280779	CERS6
chr2	176249775	176249891	ATP5G3
chr2	176251671	176251780	ATP5G3
chr2	177293867	177293977	MTX2
chr2	182030654	182030768	UBE2E3
chr2	187079752	187079850	ZC3H15
chr2	188969741	188969844	GULP1
chr2	191573358	191573534	NAB1
chr2	196972886	196973010	STK17B
chr2	198220821	198220912	SF3B1
chr2	204991757	204991872	ICOS
chr2	215674338	215674432	BARD1
chr2	220553198	220553296	SLC4A3
chr2	226802920	226803035	KIAA1486
chr2	229227275	229227379	SPHKAP
chr2	235095756	235095855	SPP2
chr2	238125830	238125943	COL6A3
chr2	241647955	241648053	KIF1A
chr20	1772429	1772542	LOC100289473
chr20	8354907	8355002	PLCB1
chr20	15952053	15952167	MACROD2
chr20	23478262	23478363	CST8
chr20	33650947	33651061	TRPC4AP
chr20	34547340	34547445	SCAND1
chr20	34620304	34620410	C20orf152
chr20	39485864	39485958	MAFB
chr20	42457715	42457813	TOX2
chr20	43588896	43589039	TOMM34
chr20	48944829	48944918	LOC284751
chr20	52716970	52717058	BCAS1
chr20	55453507	55453605	TFAP2C
chr20	56058422	56058536	CTCFL
chr20	56343877	56343982	PMEPA1
chr21	15971645	15971774	SAMSN1
chr21	16042604	16042702	SAMSN1
chr21	16052036	16052208	SAMSN1
chr21	16118796	16118903	SAMSN1
chr21	17296954	17297057	USP25
chr21	19858104	19858242	TMPRSS15
chr21	20834136	20834243	TMPRSS15
chr21	20852691	20852797	TMPRSS15
chr21	21066634	21066717	LINC00320
chr21	23058570	23058679	LINC00317
chr21	24750221	24750336	D21S2088E
chr21	25309342	25309431	D21S2088E
chr21	26839468	26839571	LINC00158
chr21	27082032	27082128	JAM2
chr21	28372029	28372136	ADAMTS5
chr21	30447267	30447381	CCT8
chr21	30638224	30638341	LINC00189
chr21	31330522	31330620	GRIK1
chr21	31799633	31799724	KRTAP13-3
chr21	35624536	35624638	LINC00310
chr21	47013481	47013656	SLC19A1
chr21	47556874	47556972	FTCD
chr21	47673908	47674007	MCM3AP
chr22	29656693	29656823	RHBDD3
chr22	34186163	34186278	LARGE
chr22	35458731	35458852	ISX
chr22	35626961	35627068	HMGXB4
chr22	40269982	40270089	ENTHD1
chr22	45493405	45493514	LOC100506714
chr22	45513705	45513791	LOC100506714
chr22	46016643	46016750	FBLN1
chr22	46067721	46067847	ATXN10
chr22	47702796	47702896	LOC339685
chr3	278941	279040	CHL1
chr3	3168676	3168822	TRNT1
chr3	6917115	6917249	GRM7
chr3	8226507	8226620	LOC100288428
chr3	13965280	13965381	LOC100132526
chr3	29254191	29254288	RBMS3
chr3	32972925	32973035	CCR4
chr3	43665965	43666099	ANO10
chr3	52740136	52740263	SPCS1
chr3	53231290	53231398	PRKCD
chr3	61504866	61505007	PTPRG
chr3	62300697	62300812	LOC100506994
chr3	66471325	66471450	LRIG1
chr3	72529265	72529372	RYBP
chr3	72529494	72529575	RYBP
chr3	79363592	79363688	ROBO1
chr3	80577757	80577852	ROBO1
chr3	83433626	83433730	LOC440970
chr3	87306527	87306642	CHMP2B
chr3	88082274	88082384	CGGBP1
chr3	98829926	98830041	DCBLD2
chr3	99563649	99563810	MIR548G
chr3	99976569	99976677	TBC1D23
chr3	102001173	102001272	ZPLD1
chr3	102577946	102578044	ZPLD1
chr3	106921756	106921871	LOC100302640
chr3	107843796	107843990	CD47
chr3	112032963	112033107	CD200
chr3	112101291	112101393	CD200
chr3	113806485	113806581	QTRTD1
chr3	114500667	114500779	ZBTB20
chr3	116688461	116688541	LSAMP-AS3
chr3	116911884	116912004	LSAMP-AS3
chr3	118528791	118528893	IGSF11
chr3	121734423	121734521	ILDR1
chr3	131606077	131606188	CPNE4
chr3	141754570	141754711	TFDP2
chr3	148677833	148677944	GYG1
chr3	149146320	149146423	TM4SF4
chr3	150321107	150321222	SELT
chr3	160479539	160479653	PPM1L
chr3	163199740	163199854	LOC647107
chr3	166801094	166801201	ZBBX
chr3	166909345	166909453	ZBBX
chr3	172671984	172672088	SPATA16
chr3	174991863	174992117	NAALADL2
chr3	175815784	175815882	NAALADL2
chr3	183079288	183079397	MCF2L2
chr3	184175735	184175832	CHRD
chr3	185743991	185744104	ETV5
chr3	188057283	188057411	LPP
chr3	189121178	189121286	TPRG1
chr3	193563170	193563274	LOC647323
chr3	195913920	195914038	ZDHHC19
chr3	196669749	196669831	LOC152217
chr4	3915928	3916026	FAM86EP
chr4	5068812	5068911	STK32B
chr4	12763412	12763514	HSP90AB2P
chr4	14809491	14809628	LOC441009
chr4	29023050	29023133	MIR4275
chr4	33796994	33797092	ARAP2
chr4	34272599	34272703	ARAP2
chr4	34540857	34540956	ARAP2
chr4	38552259	38552415	FLJ13197
chr4	41914724	41914806	TMEM33
chr4	42465379	42465490	ATP8A1
chr4	42980965	42981072	GRXCR1
chr4	61911261	61911373	LPHN3
chr4	63136311	63136449	LPHN3
chr4	73079597	73079712	NPFFR2
chr4	77446329	77446450	SHROOM3
chr4	77791152	77791251	ANKRD56
chr4	88654244	88654342	IBSP
chr4	89947691	89947782	FAM13A
chr4	94224154	94224257	GRID2
chr4	95983106	95983244	BMPR1B
chr4	112723791	112723919	C4orf32
chr4	117150693	117150796	MIR1973
chr4	120221513	120221733	C4orf3
chr4	122127038	122127136	TNIP3
chr4	123001172	123001253	KIAA1109
chr4	133184044	133184148	PCDH10
chr4	134283853	134283955	PCDH10
chr4	138978558	138978658	LOC641365
chr4	142579321	142579443	IL15
chr4	155657151	155657293	LRAT
chr4	160900897	160901001	RAPGEF2
chr4	166771217	166771319	TLL1
chr4	176499392	176499506	GPM6A
chr4	179189050	179189156	LOC285501
chr4	185451435	185451550	IRF2
chr4	188077185	188077280	LOC339975
chr4	188154421	188154527	LOC339975
chr4	189441860	189441964	LOC401164
chr4	189444114	189444226	LOC401164
chr5	2115725	2115840	IRX4
chr5	2268698	2268844	IRX4
chr5	5006915	5007021	LOC340094
chr5	5039973	5040109	LOC340094
chr5	10311307	10311402	CMBL
chr5	12080003	12080101	CTNND2
chr5	13372762	13372876	DNAH5
chr5	14202804	14202928	TRIO
chr5	17259222	17259326	BASP1
chr5	17884813	17884911	LOC401177
chr5	18697919	18698107	CDH18
chr5	20922244	20922370	GUSBP1
chr5	22618992	22619106	CDH12
chr5	30855648	30855742	CDH6
chr5	34349768	34349881	C1QTNF3-AMACR
chr5	35560180	35560291	SPEF2
chr5	36277944	36278059	RANBP3L
chr5	38415874	38415976	EGFLAM
chr5	38868633	38868746	OSMR
chr5	40225336	40225450	PTGER4
chr5	40323414	40323514	PTGER4
chr5	41281457	41281566	C6
chr5	41478921	41479007	PLCXD3
chr5	42101109	42101198	FBXO4
chr5	43068959	43069130	LOC100132356
chr5	51202097	51202272	ISL1
chr5	59995866	59995952	DEPDC1B
chr5	66118931	66119029	MAST4
chr5	66786405	66786518	CD180
chr5	68604303	68604412	CCDC125
chr5	83032201	83032299	HAPLN1
chr5	86938171	86938270	CCNH
chr5	91206691	91206795	LOC100129716
chr5	95382465	95382580	MIR583
chr5	99708329	99708441	LOC100133050
chr5	100208315	100208430	ST8SIA4
chr5	100217505	100217631	ST8SIA4
chr5	115481491	115481593	COMMD10
chr5	116556687	116556809	SEMA6A
chr5	119410262	119410360	PRR16
chr5	120500407	120500580	PRR16
chr5	122037098	122037187	SNX2
chr5	129630696	129630811	CHSY3
chr5	130802301	130802416	RAPGEF6
chr5	132839584	132839691	FSTL4
chr5	139624835	139625001	PFDN1
chr5	141019043	141019147	FCHSD1
chr5	142589746	142589844	ARHGAP26
chr5	142970526	142970648	NR3C1
chr5	144779321	144779419	PRELID2
chr5	149472096	149472210	CSF1R
chr5	149776170	149776387	TCOF1
chr5	151338409	151338510	GLRA1
chr5	151482701	151482798	GLRA1
chr5	161353890	161354005	GABRA1
chr5	162864571	162864669	CCNG1
chr5	163798365	163798487	MAT2B
chr5	174478457	174478568	MIR4634
chr5	176830518	176830635	F12
chr6	3195918	3196026	LOC100507194
chr6	6649285	6649447	LY86
chr6	9766831	9766988	TFAP2A
chr6	11295209	11295293	NEDD9
chr6	12677105	12677213	PHACTR1
chr6	16402148	16402255	ATXN1
chr6	18522956	18523064	MIR548A1
chr6	27686881	27686981	LOC100507173
chr6	31021202	31021308	HCG22
chr6	32430716	32430818	HLA-DRA
chr6	36321474	36321704	ETV7
chr6	37717373	37717477	MDGA1
chr6	40741033	40741154	LRFN2
chr6	43099201	43099312	PTK7
chr6	48855979	48856065	MUT
chr6	54604852	54604966	FAM83B
chr6	55495537	55495648	HMGCLL1
chr6	71339467	71339582	SMAP1
chr6	72372817	72372912	RIMS1
chr6	79307604	79307713	IRAK1BP1
chr6	81662249	81662480	BCKDHB
chr6	81926831	81926933	FAM46A
chr6	82247266	82247383	FAM46A
chr6	82296414	82296528	FAM46A
chr6	82804933	82805031	IBTK
chr6	83909292	83909406	RWDD2A
chr6	85506232	85506325	TBX18
chr6	85718582	85718679	TBX18
chr6	89244214	89244320	RNGTT
chr6	91602265	91602380	MAP3K7
chr6	92685432	92685543	MIR4643
chr6	94989561	94989669	TSG1
chr6	98376249	98376363	MIR2113
chr6	101149217	101149324	ASCC3
chr6	102996040	102996132	GRIK2
chr6	111612257	111612368	REV3L
chr6	113777040	113777144	MARCKS
chr6	115034076	115034211	HS3ST5
chr6	115267892	115267987	HS3ST5
chr6	115409562	115409665	FRK
chr6	117763598	117763707	ROS1
chr6	120326841	120326965	MAN1A1
chr6	125169245	125169357	NKAIN2
chr6	128299545	128299648	PTPRK
chr6	131430516	131430624	AKAP7
chr6	134433538	134433667	HMGA1P7
chr6	134719725	134719894	LOC154092
chr6	136546672	136546804	FAM54A
chr6	138128310	138128426	TNFAIP3
chr6	139370343	139370458	C6orf115
chr6	140908995	140909099	MIR4465
chr6	145790220	145790323	EPM2A
chr6	147173642	147173726	LOC729178
chr6	150580007	150580118	PPP1R14C
chr6	153038703	153038802	MYCT1
chr6	155952336	155952471	NOX3
chr6	162163309	162163424	PARK2
chr6	164942237	164942362	C6orf118
chr6	166913070	166913172	RPS6KA2
chr7	1561150	1561264	MAFK
chr7	2889075	2889187	GNA12
chr7	12971271	12971393	ARL4A
chr7	14277922	14278026	DGKB
chr7	34329156	34329271	AAA1
chr7	36031057	36031168	2007-09-01
chr7	37743965	37744075	GPR141
chr7	46727536	46727630	TNS3
chr7	48169601	48169710	UPP1
chr7	49774994	49775092	VWC2
chr7	50330070	50330198	IKZF1
chr7	53535992	53536094	FLJ45974
chr7	68782087	68782203	AUTS2
chr7	70713089	70713188	WBSCR17
chr7	71222107	71222222	CALN1
chr7	81315460	81315563	HGF
chr7	82523715	82523817	PCLO
chr7	87492690	87492805	SLC25A40
chr7	89020758	89020866	ZNF804B
chr7	92218103	92218225	FAM133B
chr7	92572173	92572287	CDK6
chr7	93652080	93652223	BET1
chr7	93878941	93879049	COL1A2
chr7	96380363	96380463	SHFM1
chr7	97430393	97430494	ASNS
chr7	106131462	106131566	C7orf74
chr7	106145151	106145271	C7orf74
chr7	106224346	106224454	C7orf74
chr7	112709799	112709888	GPR85
chr7	112947889	112948001	LOC401397
chr7	116908011	116908111	WNT2
chr7	117636023	117636195	CTTNBP2
chr7	120702899	120702999	C7orf58
chr7	121403788	121403899	PTPRZ1
chr7	122851393	122851488	SLC13A1
chr7	123193303	123193419	NDUFA5
chr7	124996220	124996328	POT1
chr7	125121557	125121682	POT1
chr7	125141023	125141158	POT1
chr7	128761682	128761801	LOC407835
chr7	130708019	130708123	FLJ43663
chr7	144859699	144859844	TPK1
chr7	147607697	147607799	MIR548F3
chr7	151578421	151578522	LOC100505483
chr7	154998364	154998471	INSIG1
chr7	158172535	158172672	PTPRN2
chr8	15199097	15199216	SGCZ
chr8	15274692	15274792	TUSC3
chr8	16314471	16314586	MSR1
chr8	19075661	19075762	LOC100128993
chr8	20368451	20368562	LZTS1
chr8	23864219	23864327	STC1
chr8	37340572	37340732	ZNF703
chr8	61402650	61402754	RAB2A
chr8	63655415	63655513	NKAIN3
chr8	67001337	67001446	DNAJC5B
chr8	68684437	68684539	CPA6
chr8	70216763	70216872	SULF1
chr8	71413675	71413786	TRAM1
chr8	74288472	74288586	LOC100128126
chr8	76041807	76041905	CRISPLD1
chr8	78434059	78434162	PEX2
chr8	80659318	80659432	HEY1
chr8	86851851	86852018	REXO1L2P
chr8	90757031	90757140	RIPK2
chr8	92453601	92453705	SLC26A7
chr8	94351970	94352078	LOC642924
chr8	101344585	101344687	RNF19A
chr8	101977451	101977543	YWHAZ
chr8	105714560	105714662	LRP12
chr8	105734589	105734688	LRP12
chr8	112386816	112386929	CSMD3
chr8	113767678	113767777	CSMD3
chr8	118532950	118533053	MED30
chr8	118580738	118580847	MED30
chr8	118776768	118776867	EXT1
chr8	119919131	119919255	TNFRSF11B
chr8	123583733	123583834	ZHX2
chr8	124685075	124685200	ANXA13
chr8	124724441	124724538	ANXA13
chr8	124840806	124840909	FAM91A1
chr8	125755055	125755169	MTSS1
chr8	134392056	134392171	ST3GAL1
chr8	135340956	135341156	ZFAT
chr8	135368508	135368619	ZFAT
chr8	136876335	136876451	KHDRBS3
chr8	138931611	138931709	FAM135B
chr8	144899823	144899954	PUF60
chr9	2252780	2252879	SMARCA2
chr9	3307051	3307160	RFX3
chr9	5580623	5580730	PDCD1LG2
chr9	11393645	11393749	PTPRD
chr9	16917490	16917589	BNC2
chr9	16983816	16983916	BNC2
chr9	18838073	18838184	ADAMTSL1
chr9	19037528	19037630	FAM154A
chr9	19252120	19252231	DENND4C
chr9	24481124	24481216	ELAVL2
chr9	25462603	25462710	TUSC1
chr9	25464567	25464654	TUSC1
chr9	26157492	26157590	LOC100506422
chr9	26748174	26748311	C9orf82
chr9	26752818	26752975	C9orf82
chr9	29724580	29724680	MIR873
chr9	30139772	30139886	MIR873
chr9	30601401	30601500	MIR873
chr9	30925184	30925292	ACO1
chr9	31194213	31194311	ACO1
chr9	31578578	31578693	ACO1
chr9	31724431	31724539	ACO1
chr9	75488954	75489058	ALDH1A1
chr9	80438508	80438614	GNAQ
chr9	80847506	80847621	CEP78
chr9	92470357	92470511	UNQ6494
chr9	93759291	93759406	LOC100129316
chr9	100153163	100153267	LOC286359
chr9	101928120	101928228	TGFBR1
chr9	101998600	101998812	SEC61B
chr9	102000159	102000408	SEC61B
chr9	102015361	102015471	SEC61B
chr9	103801912	103802024	LPPR1
chr9	106120930	106121042	CYLC2
chr9	106503300	106503423	SMC2
chr9	110420569	110420674	KLF4
chr9	113082640	113082738	TXNDC8
chr9	130883425	130883557	PTGES2
chr9	130887604	130887692	PTGES2
chr9	133272526	133272635	ASS1
chr9	137764399	137764499	FCN2
chr9	138273301	138273399	LOC100506599
chrUn_gl000220	118442	118476	LOC100507412
chrX	4346912	4347026	LOC389906
chrX	4352537	4352644	LOC389906
chrX	5461069	5461172	NLGN4X
chrX	5613360	5613475	NLGN4X
chrX	6458610	6458724	VCX3A
chrX	7285600	7285699	STS
chrX	8427971	8428085	VCX3B
chrX	12250422	12250524	FRMPD4
chrX	18889483	18889598	LOC100132163
chrX	22821882	22821983	DDX53
chrX	24526237	24526342	PDK3
chrX	26432709	26432817	VENTXP1
chrX	26928847	26928981	VENTXP1
chrX	31831586	31831700	DMD
chrX	34421976	34422090	TMEM47
chrX	34587132	34587225	TMEM47
chrX	36466304	36466417	CXorf30
chrX	39293035	39293150	LOC286442
chrX	46182421	46182532	ZNF673
chrX	74566476	74566572	ZDHHC15
chrX	78885082	78885180	ITM2A
chrX	78887107	78887222	ITM2A
chrX	92660017	92660121	NAP1L3
chrX	92797980	92798083	NAP1L3
chrX	93500189	93500296	FAM133A
chrX	95720779	95720864	LOC643486
chrX	96883275	96883389	DIAPH2
chrX	97927001	97927107	LOC442459
chrX	105349147	105349241	MUM1L1
chrX	111587633	111587770	ZCCHC16
chrX	113028130	113028232	HTR2C
chrX	118425461	118425561	PGRMC1
chrX	119371634	119371738	NKAPP1
chrX	124346983	124347084	LOC100129520
chrX	135056076	135056162	MMGT1
chrX	138072672	138072780	FGF13
chrX	145724220	145724334	CXorf51A
chrX	151963465	151963557	MAGEA3
chrX	153060010	153060229	SSR4
chrX	153195460	153195652	NAA10

## Sheet: L1236
RACE Peak			Closest Gene
chr1	2123459	2123591	C1orf86
chr1	4036182	4036284	LOC728716
chr1	8225879	8225976	ERRFI1
chr1	8245005	8245094	SLC45A1
chr1	21719071	21719233	ECE1
chr1	24814731	24814841	RCAN3
chr1	55404747	55404849	TMEM61
chr1	56337667	56337774	PPAP2B
chr1	58368624	58368732	DAB1
chr1	58606908	58607015	DAB1
chr1	62386054	62386161	INADL
chr1	64634993	64635087	ROR1
chr1	81428624	81428718	LPHN2
chr1	82218886	82219062	LPHN2
chr1	85429356	85429460	MCOLN2
chr1	97721052	97721147	DPYD
chr1	97722072	97722166	DPYD
chr1	101455657	101455759	DPH5
chr1	118996494	118996593	SPAG17
chr1	157867996	157868090	CD5L
chr1	160597775	160597869	SLAMF1
chr1	164446884	164446972	PBX1
chr1	168731057	168731163	MGC4473
chr1	170803696	170803785	PRRX1
chr1	171170887	171170981	FMO2
chr1	174173963	174174065	RABGAP1L
chr1	174569169	174569280	RABGAP1L
chr1	179370879	179370972	AXDND1
chr1	182202215	182202317	GLUL
chr1	182261515	182261609	GLUL
chr1	182505795	182505902	RGSL1
chr1	183281102	183281196	NMNAT2
chr1	186213441	186213543	MIR548F1
chr1	188701657	188701752	FAM5C
chr1	191367832	191367933	LOC440704
chr1	193446104	193446198	CDC73
chr1	200247993	200248104	C1orf98
chr1	210249993	210250085	SYT14
chr1	219114827	219114914	LOC643723
chr1	219180068	219180160	LOC643723
chr1	222238033	222238127	DUSP10
chr1	222401275	222401385	HHIPL2
chr1	226998776	226998857	PSEN2
chr1	234081489	234081599	SLC35F3
chr1	234831811	234831922	LOC100506810
chr1	236326945	236327055	GPR137B
chr1	241575482	241575578	RGS7
chr1	243269493	243269577	LOC731275
chr1	244472691	244472785	C1orf100
chr1	244830121	244830213	PPPDE1
chr1	245353132	245353242	KIF26B
chr10	2941451	2941549	PFKP
chr10	3780216	3780343	KLF6
chr10	4915390	4915495	tAKR
chr10	7144567	7144708	SFMBT2
chr10	8383282	8383423	GATA3
chr10	9407414	9407520	GATA3
chr10	9724558	9724652	SFTA1P
chr10	13478505	13478616	BEND7
chr10	14256012	14256122	FRMD4A
chr10	15225859	15225968	NMT2
chr10	15548651	15548746	ITGA8
chr10	17568250	17568360	PTPLA
chr10	28691717	28691811	LOC220906
chr10	47109756	47109864	LOC643650
chr10	49498153	49498248	FRMPD2
chr10	56965600	56965700	MTRNR2L5
chr10	62416804	62416929	ANK3
chr10	68275399	68275489	CTNNA3
chr10	78271889	78271984	C10orf11
chr10	79468102	79468235	KCNMA1
chr10	81629616	81629725	LOC100288974
chr10	82388110	82388215	SH2D4B
chr10	89404429	89404524	PAPSS2
chr10	89408786	89408882	PAPSS2
chr10	90573513	90573670	LIPM
chr10	92765122	92765239	ANKRD1
chr10	103086582	103086677	BTRC
chr10	106162993	106163103	CCDC147
chr10	107729824	107729929	SORCS1
chr10	108042686	108042771	SORCS1
chr10	110936991	110937085	XPNPEP1
chr11	1285738	1285815	MUC5B
chr11	5526798	5526907	OR51B5
chr11	9189859	9189972	DENND5A
chr11	10458301	10458416	AMPD3
chr11	10830391	10830479	EIF4G2
chr11	13011000	13011111	LOC100506305
chr11	25613612	25613705	LUZP2
chr11	25613944	25614020	LUZP2
chr11	29181706	29181803	METTL15
chr11	29999933	30000027	KCNA4
chr11	63059608	63059702	SLC22A10
chr11	64185794	64185875	RPS6KA4
chr11	73685839	73685923	UCP2
chr11	74168921	74169000	KCNE3
chr11	77726226	77726319	KCTD14
chr11	84202367	84202452	DLG2
chr11	98458638	98458732	CNTN5
chr11	102217944	102218056	BIRC2
chr11	109187976	109188060	C11orf87
chr11	110214744	110214851	RDX
chr11	113749401	113749495	USP28
chr11	115797104	115797219	LOC283143
chr11	123538413	123538506	SCN3B
chr11	126517976	126518116	KIRREL3
chr11	128240077	128240254	ETS1
chr12	9804064	9804156	LOC374443
chr12	23286647	23286741	SOX5
chr12	25108425	25108608	BCAT1
chr12	25446060	25446163	KRAS
chr12	25890980	25891075	IFLTD1
chr12	28299002	28299097	CCDC91
chr12	30020957	30021033	TMTC1
chr12	41706318	41706471	PDZRN4
chr12	56506776	56506865	PA2G4
chr12	58713412	58713536	XRCC6BP1
chr12	58748939	58749035	XRCC6BP1
chr12	59427486	59427596	LRIG3
chr12	60826113	60826211	SLC16A7
chr12	61195169	61195257	FAM19A2
chr12	62603104	62603191	FAM19A2
chr12	63402447	63402537	PPM1H
chr12	66414347	66414457	HMGA2
chr12	68835830	68836226	MDM1
chr12	72623006	72623112	LOC283392
chr12	73345014	73345120	TRHDE
chr12	81171253	81171360	LIN7A
chr12	88543930	88544032	TMTC3
chr12	88721996	88722090	TMTC3
chr12	88991677	88991771	KITLG
chr12	89445761	89445855	LOC728084
chr12	91058852	91058959	C12orf37
chr12	92955027	92955107	CLLU1
chr12	93335112	93335215	EEA1
chr12	94202047	94202141	CRADD
chr12	97286232	97286327	NEDD1
chr12	108294566	108294714	LOC728739
chr12	110494601	110494695	C12orf76
chr12	115345781	115345890	TBX3
chr12	116356600	116356705	MED13L
chr12	117561641	117561751	FBXO21
chr12	118419890	118420026	KSR2
chr12	118421851	118422030	KSR2
chr12	125905873	125905983	TMEM132B
chr12	127254739	127254847	LOC387895
chr12	129594156	129594304	TMEM132D
chr12	132087460	132087555	SFSWAP
chr13	46234683	46234771	SPERT
chr13	53400065	53400159	MIR759
chr13	59883254	59883332	DIAPH3
chr13	63631258	63631438	OR7E156P
chr13	65606641	65606743	PCDH9
chr13	69229721	69229811	LOC338862
chr13	69251448	69251578	LOC338862
chr13	71010962	71011050	ATXN8OS
chr13	72916033	72916122	MZT1
chr13	72959923	72960017	MZT1
chr13	77307138	77307232	KCTD12
chr13	78003775	78003870	MYCBP2
chr13	85672107	85672195	SLITRK6
chr13	87346202	87346286	MIR4500HG
chr13	99772204	99772306	DOCK9
chr13	100104216	100104310	MIR548AN
chr13	100113270	100113361	TM9SF2
chr13	102161462	102161567	ITGBL1
chr13	102351904	102351982	ITGBL1
chr13	107225008	107225087	ARGLU1
chr14	21134864	21135027	ANG
chr14	24037082	24037160	AP1G2
chr14	27075099	27075178	NOVA1
chr14	30348585	30348696	PRKD1
chr14	37469962	37470102	SLC25A21
chr14	37593913	37594166	SLC25A21
chr14	45260483	45260563	C14orf28
chr14	50053322	50053595	RPS29
chr14	50872978	50873199	CDKL1
chr14	51651885	51651974	TMX1
chr14	51960200	51960295	FRMD6
chr14	56263327	56263421	C14orf34
chr14	60677159	60677253	PPM1A
chr14	67273783	67273884	GPHN
chr14	69377560	69377655	ACTN1
chr14	76012936	76013173	BATF
chr14	81723128	81723218	STON2
chr14	82079718	82079802	SEL1L
chr14	84620654	84620748	FLRT2
chr14	86559152	86559247	FLRT2
chr14	88317144	88317236	GALC
chr14	89744496	89744607	FOXN3
chr14	90164138	90164222	FOXN3
chr14	92630328	92630498	CPSF2
chr14	93336871	93336982	GOLGA5
chr14	93338655	93338763	GOLGA5
chr14	93339804	93339913	GOLGA5
chr14	94114164	94114273	UNC79
chr14	97903742	97903889	LOC100129345
chr14	101879720	101879810	DIO3OS
chr14	103269248	103269331	TRAF3
chr14	105222933	105223078	SIVA1
chr15	23188096	23188251	WHAMMP3
chr15	31425047	31425141	TRPM1
chr15	33502062	33502146	RYR3
chr15	37490010	37490111	MEIS2
chr15	38339674	38339772	TMCO5A
chr15	39527804	39527908	C15orf54
chr15	39945928	39946022	FSIP1
chr15	42788990	42789104	SNAP23
chr15	50024012	50024115	DTWD1
chr15	53016832	53016927	ONECUT1
chr15	58113641	58113736	GCOM1
chr15	58552288	58552394	AQP9
chr15	69745144	69745246	RPLP1
chr15	75230271	75230442	COX5A
chr15	81096295	81096405	KIAA1199
chr15	87581908	87582041	AGBL1
chr15	91284021	91284131	BLM
chr15	93173113	93173207	FAM174B
chr15	94198475	94198561	RGMA
chr15	96537245	96537355	NR2F2
chr16	17119474	17119654	XYLT1
chr16	17992406	17992500	XYLT1
chr16	18027423	18027513	XYLT1
chr16	21127749	21127846	DNAH3
chr16	21314305	21314399	CRYM
chr16	27401054	27401159	IL21R
chr16	31123626	31123821	BCKDK
chr16	54907988	54908091	CRNDE
chr16	55106605	55106699	IRX5
chr16	58455216	58455318	GINS3
chr16	60118542	60118649	LOC644649
chr16	67978260	67978346	SLC12A4
chr16	76268963	76269120	CNTNAP4
chr16	80926399	80926537	C16orf61
chr16	82142923	82143017	HSD17B2
chr16	86632962	86633054	FOXL1
chr16	88876099	88876202	APRT
chr17	5522648	5522760	NLRP1
chr17	7529674	7529768	SAT2
chr17	27717462	27717556	MIR4523
chr17	38947007	38947086	KRT28
chr17	42022295	42022384	PPY
chr17	59322448	59322542	BCAS3
chr17	66823166	66823256	ABCA8
chr17	69227591	69227675	SOX9
chr17	69617076	69617228	SOX9
chr17	70016644	70016754	SOX9
chr17	71146875	71146986	SSTR2
chr17	79336012	79336123	TMEM105
chr18	308296	308404	COLEC12
chr18	10890483	10890583	PIEZO2
chr18	22537544	22537637	ZNF521
chr18	29545602	29545706	TRAPPC8
chr18	30136377	30136484	WBP11P1
chr18	42251877	42251997	SETBP1
chr18	44812032	44812169	IER3IP1
chr18	47982695	47982821	SKA1
chr18	50287489	50287576	DCC
chr18	55558339	55558449	ATP8B1
chr18	55636122	55636211	NEDD4L
chr18	56447361	56447463	MALT1
chr18	57855835	57855929	MC4R
chr18	59990771	59990868	TNFRSF11A
chr18	68975441	68975552	LOC100505776
chr18	69552682	69552784	LOC100505776
chr18	69969231	69969342	CBLN2
chr18	75705595	75705699	GALR1
chr19	6381159	6381235	GTF2F1
chr19	6381341	6381431	GTF2F1
chr19	7696357	7696440	C19orf79
chr19	23887352	23887446	ZNF675
chr19	34046717	34046799	PEPD
chr19	35090331	35090425	SCGBL
chr19	46743649	46743758	IGFL1
chr19	51876984	51877108	NKG7
chr2	184860	184958	SH3YL1
chr2	6101996	6102119	LOC150622
chr2	6924936	6925027	LINC00487
chr2	7472127	7472217	LOC100506274
chr2	7860352	7860498	LOC339788
chr2	8072087	8072203	LOC339788
chr2	9255036	9255138	ASAP2
chr2	11037128	11037222	KCNF1
chr2	11720103	11720225	GREB1
chr2	12007302	12007396	MIR4262
chr2	12756720	12756814	TRIB2
chr2	14131259	14131427	FAM84A
chr2	16048810	16048919	MYCNOS
chr2	16909381	16909475	FAM49A
chr2	20062825	20062915	FLJ12334
chr2	20263062	20263238	LAPTM4A
chr2	30554546	30554654	LBH
chr2	33931919	33932011	MYADML
chr2	44524007	44524135	SLC3A1
chr2	49305311	49305405	FSHR
chr2	53156005	53156175	ASB3
chr2	54501252	54501346	ACYP2
chr2	54621645	54621742	C2orf73
chr2	54908790	54908885	SPTBN1
chr2	56503674	56503785	CCDC85A
chr2	57858329	57858419	VRK2
chr2	58083387	58083481	VRK2
chr2	64261731	64261825	VPS54
chr2	67517091	67517211	LOC644838
chr2	68054690	68054775	C1D
chr2	72126704	72126786	DYSF
chr2	78508415	78508508	SNAR-H
chr2	79213621	79213761	REG3G
chr2	104629707	104629809	LOC100287010
chr2	111969413	111969503	BCL2L11
chr2	114448627	114448731	SLC35F5
chr2	118480744	118480885	DDX18
chr2	121014049	121014222	RALB
chr2	123811169	123811246	CNTNAP5
chr2	128587000	128587105	POLR2D
chr2	143874862	143874967	ARHGAP15
chr2	152470271	152470374	NEB
chr2	155062110	155062312	GALNT13
chr2	155342899	155343009	GALNT13
chr2	157881129	157881219	GALNT5
chr2	159145387	159145481	CCDC148
chr2	160266975	160267091	BAZ2B
chr2	160740628	160740713	LY75-CD302
chr2	165373628	165373723	GRB14
chr2	169280677	169280771	CERS6
chr2	176249765	176249912	ATP5G3
chr2	177293871	177293979	MTX2
chr2	181802416	181802496	UBE2E3
chr2	191573360	191573535	NAB1
chr2	192364122	192364217	MYO1B
chr2	194838683	194838770	PCGEM1
chr2	196972887	196973014	STK17B
chr2	204991759	204991869	ICOS
chr2	215986527	215986605	ABCA12
chr2	220855587	220855680	MIR4268
chr2	224923586	224923681	SERPINE2
chr2	229227275	229227369	SPHKAP
chr2	238363285	238363378	MLPH
chr2	241647955	241648049	KIF1A
chr20	22529173	22529267	LINC00261
chr20	23478265	23478367	CST8
chr20	24876122	24876219	CST7
chr20	33650957	33651060	TRPC4AP
chr20	34620314	34620408	C20orf152
chr20	37260043	37260164	ARHGAP40
chr20	39485865	39485944	MAFB
chr20	42457710	42457817	TOX2
chr20	55350165	55350264	TFAP2C
chr20	55453511	55453605	TFAP2C
chr20	56058424	56058534	CTCFL
chr20	56343879	56343976	PMEPA1
chr21	15971611	15971773	SAMSN1
chr21	16042597	16042707	SAMSN1
chr21	16052039	16052209	SAMSN1
chr21	19858123	19858230	TMPRSS15
chr21	20834133	20834241	TMPRSS15
chr21	21066641	21066735	LINC00320
chr21	23058577	23058669	LINC00317
chr21	23119262	23119356	LINC00317
chr21	23406668	23406763	LINC00308
chr21	25309300	25309441	D21S2088E
chr21	28372032	28372130	ADAMTS5
chr21	30638226	30638375	LINC00189
chr21	31799629	31799720	KRTAP13-3
chr21	33200826	33200911	HUNK
chr21	35624539	35624634	LINC00310
chr21	47556875	47556968	FTCD
chr22	34186163	34186276	LARGE
chr22	35458739	35458875	ISX
chr22	35626952	35627065	HMGXB4
chr22	40269984	40270087	ENTHD1
chr22	45493415	45493509	LOC100506714
chr22	46016646	46016743	FBLN1
chr22	47702804	47702881	LOC339685
chr22	50051083	50051168	C22orf34
chr3	278943	279029	CHL1
chr3	3168725	3168801	TRNT1
chr3	6210155	6210239	GRM7
chr3	6917137	6917247	GRM7
chr3	16946329	16946407	PLCL2
chr3	32972934	32973029	CCR4
chr3	53231294	53231395	PRKCD
chr3	60781706	60781799	FHIT
chr3	61504866	61504995	PTPRG
chr3	64311667	64311746	PRICKLE2
chr3	66471331	66471425	LRIG1
chr3	71987299	71987393	PROK2
chr3	72529274	72529379	RYBP
chr3	72529499	72529575	RYBP
chr3	72534121	72534215	RYBP
chr3	76967443	76967551	ROBO2
chr3	79531600	79531694	ROBO1
chr3	88082280	88082382	CGGBP1
chr3	97777486	97777570	GABRR3
chr3	98829937	98830031	DCBLD2
chr3	99563646	99563793	MIR548G
chr3	106921760	106921869	LOC100302640
chr3	107843764	107843988	CD47
chr3	112032972	112033065	CD200
chr3	113806573	113806579	QTRTD1
chr3	116911878	116912051	LSAMP-AS3
chr3	118528786	118528897	IGSF11
chr3	131606079	131606186	CPNE4
chr3	134314096	134314192	KY
chr3	140480182	140480276	TRIM42
chr3	141754580	141754704	TFDP2
chr3	141760319	141760414	TFDP2
chr3	148677835	148677942	GYG1
chr3	150321124	150321216	SELT
chr3	163199750	163199840	LOC647107
chr3	166330675	166330785	ZBBX
chr3	166641932	166642025	ZBBX
chr3	166801091	166801201	ZBBX
chr3	172296187	172296294	NCEH1
chr3	174991870	174992126	NAALADL2
chr3	175815802	175815886	NAALADL2
chr3	180448267	180448361	CCDC39
chr3	183079301	183079394	MCF2L2
chr3	185743993	185744102	ETV5
chr3	188057288	188057377	LPP
chr3	189121168	189121291	TPRG1
chr3	195913920	195914014	ZDHHC19
chr4	1250145	1250238	C4orf42
chr4	5068804	5068915	STK32B
chr4	5129644	5129739	STK32B
chr4	11687601	11687686	HS3ST1
chr4	14809496	14809603	LOC441009
chr4	19987726	19987820	SLIT2
chr4	26566777	26566867	TBC1D19
chr4	34540857	34540956	ARAP2
chr4	34898771	34898881	ARAP2
chr4	38552239	38552421	FLJ13197
chr4	42465368	42465484	ATP8A1
chr4	42980966	42981069	GRXCR1
chr4	44017716	44017817	KCTD8
chr4	57694768	57694862	SPINK2
chr4	59024229	59024323	LOC255130
chr4	61911269	61911364	LPHN3
chr4	65366114	65366199	TECRL
chr4	73079599	73079710	NPFFR2
chr4	74586707	74586801	IL8
chr4	77791144	77791255	ANKRD56
chr4	77870082	77870202	2011-09-01
chr4	87261514	87261614	MAPK10
chr4	88963366	88963460	PKD2
chr4	89947689	89947786	FAM13A
chr4	94224156	94224247	GRID2
chr4	94260937	94261025	GRID2
chr4	95983121	95983224	BMPR1B
chr4	104337491	104337598	TACR3
chr4	106750633	106750764	GSTCD
chr4	112723795	112723905	C4orf32
chr4	115335687	115335771	UGT8
chr4	118926288	118926366	NDST3
chr4	120221576	120221725	C4orf3
chr4	120584058	120584141	PDE5A
chr4	123001172	123001252	KIAA1109
chr4	123440529	123440623	IL2
chr4	133184046	133184144	PCDH10
chr4	134283849	134283959	PCDH10
chr4	141227270	141227380	LOC100129858
chr4	142579330	142579432	IL15
chr4	149680951	149681045	NR3C2
chr4	150430109	150430203	DCLK2
chr4	155657186	155657283	LRAT
chr4	166771213	166771345	TLL1
chr4	178583094	178583267	LOC285501
chr4	182732738	182732848	MGC45800
chr4	185451437	185451548	IRF2
chr4	188077181	188077271	LOC339975
chr4	189441870	189441964	LOC401164
chr5	2058902	2058998	IRX4
chr5	2115735	2115830	IRX4
chr5	2268679	2268845	IRX4
chr5	2332288	2332393	IRX2
chr5	5006922	5007019	LOC340094
chr5	5039978	5040075	LOC340094
chr5	10311304	10311398	CMBL
chr5	12080003	12080097	CTNND2
chr5	13596634	13596739	DNAH5
chr5	17259226	17259316	BASP1
chr5	17884817	17884898	LOC401177
chr5	22618994	22619103	CDH12
chr5	31080634	31080727	CDH6
chr5	31975329	31975423	PDZD2
chr5	36277955	36278049	RANBP3L
chr5	38415884	38415966	EGFLAM
chr5	40027646	40027740	DAB2
chr5	40225323	40225490	PTGER4
chr5	40532032	40532140	PTGER4
chr5	43068909	43069128	LOC100132356
chr5	51202150	51202270	ISL1
chr5	53686654	53686758	HSPB3
chr5	66118932	66119035	MAST4
chr5	68604307	68604410	CCDC125
chr5	76805973	76806067	WDR41
chr5	80923984	80924079	SSBP2
chr5	83032203	83032299	HAPLN1
chr5	91206680	91206793	LOC100129716
chr5	95382467	95382578	MIR583
chr5	99708331	99708439	LOC100133050
chr5	100208259	100208428	ST8SIA4
chr5	100217498	100217630	ST8SIA4
chr5	116556698	116556794	SEMA6A
chr5	120183541	120183625	PRR16
chr5	120355488	120355574	PRR16
chr5	120500406	120500578	PRR16
chr5	130802311	130802405	RAPGEF6
chr5	133512344	133512428	SKP1
chr5	141019053	141019146	FCHSD1
chr5	142970529	142970691	NR3C1
chr5	146717832	146717921	STK32A
chr5	149472101	149472208	CSF1R
chr5	151338406	151338514	GLRA1
chr5	163798369	163798476	MAT2B
chr5	166959430	166959517	ODZ2
chr5	167396339	167396433	ODZ2
chr5	174478459	174478567	MIR4634
chr6	3195920	3196024	LOC100507194
chr6	6562598	6562688	LY86-AS1
chr6	6649298	6649415	LY86
chr6	9766841	9766945	TFAP2A
chr6	12677115	12677209	PHACTR1
chr6	19356217	19356302	ID4
chr6	27686875	27686994	LOC100507173
chr6	27714732	27714826	LOC100131289
chr6	37717374	37717469	MDGA1
chr6	40741035	40741140	LRFN2
chr6	43099209	43099302	PTK7
chr6	45528059	45528164	RUNX2
chr6	52860446	52860732	GSTA4
chr6	54604861	54604956	FAM83B
chr6	55495547	55495641	HMGCLL1
chr6	79307621	79307703	IRAK1BP1
chr6	81662251	81662401	BCKDHB
chr6	82247277	82247379	FAM46A
chr6	82296416	82296529	FAM46A
chr6	82804935	82805027	IBTK
chr6	83909302	83909396	RWDD2A
chr6	85506236	85506321	TBX18
chr6	89244216	89244318	RNGTT
chr6	91602275	91602385	MAP3K7
chr6	98376251	98376361	MIR2113
chr6	102996044	102996129	GRIK2
chr6	111382677	111382779	GSTM2P1
chr6	111612264	111612366	REV3L
chr6	115034087	115034189	HS3ST5
chr6	115267892	115267987	HS3ST5
chr6	115409573	115409655	FRK
chr6	118184283	118184377	SLC35F1
chr6	120326818	120326991	MAN1A1
chr6	123987308	123987402	TRDN
chr6	128299555	128299635	PTPRK
chr6	129085158	129085252	LAMA2
chr6	131430526	131430620	AKAP7
chr6	131797825	131797920	ARG1
chr6	132852321	132852415	TAAR9
chr6	134433568	134433657	HMGA1P7
chr6	134719725	134719870	LOC154092
chr6	134929131	134929215	LOC154092
chr6	136546674	136546784	FAM54A
chr6	138128312	138128408	TNFAIP3
chr6	138177461	138177562	TNFAIP3
chr6	139036355	139036445	LOC100507462
chr6	139370346	139370456	C6orf115
chr6	140908995	140909117	MIR4465
chr6	140985142	140985229	MIR4465
chr6	150580021	150580108	PPP1R14C
chr6	150740827	150740929	IYD
chr6	155952327	155952503	NOX3
chr6	155953785	155953879	NOX3
chr6	158215258	158215353	SNX9
chr6	164280083	164280170	QKI
chr6	164942262	164942356	C6orf118
chr6	166913067	166913176	RPS6KA2
chr7	1561151	1561262	MAFK
chr7	4283132	4283226	SDK1
chr7	11606835	11606922	THSD7A
chr7	12971270	12971393	ARL4A
chr7	16319549	16319644	ISPD
chr7	25115093	25115189	CYCS
chr7	32029926	32030020	PDE1C
chr7	34329158	34329329	AAA1
chr7	36031059	36031166	2007-09-01
chr7	37593005	37593098	ELMO1
chr7	38122170	38122264	STARD3NL
chr7	38539490	38539585	AMPH
chr7	44233872	44233960	GCK
chr7	47833054	47833130	PKD1L1
chr7	50330074	50330211	IKZF1
chr7	70419590	70419702	AUTS2
chr7	70713102	70713186	WBSCR17
chr7	71222117	71222211	CALN1
chr7	81315457	81315561	HGF
chr7	87492696	87492796	SLC25A40
chr7	88768115	88768201	ZNF804B
chr7	89020760	89020864	ZNF804B
chr7	92218048	92218225	FAM133B
chr7	93652003	93652218	BET1
chr7	93878942	93879045	COL1A2
chr7	96380359	96380506	SHFM1
chr7	97089543	97089654	TAC1
chr7	99532790	99532878	GJC3
chr7	103710117	103710271	ORC5
chr7	106145153	106145276	C7orf74
chr7	106224353	106224444	C7orf74
chr7	112709801	112709884	GPR85
chr7	112947899	112947989	LOC401397
chr7	117636082	117636190	CTTNBP2
chr7	120702903	120702997	C7orf58
chr7	121403792	121403897	PTPRZ1
chr7	123193306	123193416	NDUFA5
chr7	124996223	124996325	POT1
chr7	125121569	125121679	POT1
chr7	125141030	125141162	POT1
chr7	125329648	125329742	GRM8
chr7	128761684	128761807	LOC407835
chr7	130708015	130708127	FLJ43663
chr7	131007219	131007333	MKLN1
chr7	131636736	131636839	PLXNA4
chr7	131641294	131641381	PLXNA4
chr7	132183108	132183196	PLXNA4
chr7	139677045	139677163	TBXAS1
chr7	140980268	140980362	LOC100507421
chr7	144859735	144859843	TPK1
chr7	145916110	145916207	CNTNAP2
chr7	148677005	148677089	PDIA4
chr7	151578415	151578526	LOC100505483
chr7	151661582	151661691	GALNTL5
chr7	154998370	154998475	INSIG1
chr8	3888841	3888924	CSMD1
chr8	15199083	15199220	SGCZ
chr8	15274689	15274792	TUSC3
chr8	15364051	15364161	TUSC3
chr8	15823502	15823588	MSR1
chr8	16314430	16314584	MSR1
chr8	16999635	16999729	ZDHHC2
chr8	17456361	17456441	PDGFRL
chr8	19075665	19075758	LOC100128993
chr8	20917387	20917481	LOC286114
chr8	25215719	25215822	DOCK5
chr8	37340626	37340713	ZNF703
chr8	40153221	40153315	C8orf4
chr8	49430558	49430668	EFCAB1
chr8	52353709	52353816	PXDNL
chr8	55074624	55074718	MRPL15
chr8	63655415	63655509	NKAIN3
chr8	68684441	68684535	CPA6
chr8	74288474	74288584	LOC100128126
chr8	78434078	78434155	PEX2
chr8	90757034	90757133	RIPK2
chr8	94351965	94352076	LOC642924
chr8	95395022	95395121	RAD54B
chr8	99417956	99418048	KCNS2
chr8	103897843	103897936	AZIN1
chr8	104576013	104576118	RIMS2
chr8	105291431	105291515	RIMS2
chr8	105714565	105714659	LRP12
chr8	112386818	112386927	CSMD3
chr8	117688591	117688709	EIF3H
chr8	117816613	117816743	UTP23
chr8	117828029	117828114	RAD21
chr8	117864193	117864298	RAD21
chr8	118670552	118670654	MED30
chr8	118776765	118776876	EXT1
chr8	119919141	119919236	TNFRSF11B
chr8	121925298	121925390	SNTB1
chr8	124685077	124685211	ANXA13
chr8	125755065	125755159	MTSS1
chr8	127019476	127019570	LOC100130231
chr8	131084644	131084755	ASAP1
chr8	135368521	135368609	ZFAT
chr8	136876346	136876441	KHDRBS3
chr8	143218662	143218755	MIR4472-1
chr8	144274113	144274214	GPIHBP1
chr9	1930292	1930402	SMARCA2
chr9	3742824	3742918	GLIS3
chr9	5580633	5580720	PDCD1LG2
chr9	16917487	16917592	BNC2
chr9	18838080	18838174	ADAMTSL1
chr9	19252127	19252221	DENND4C
chr9	26157481	26157596	LOC100506422
chr9	26748200	26748303	C9orf82
chr9	26752810	26752977	C9orf82
chr9	29724585	29724676	MIR873
chr9	30139747	30139887	MIR873
chr9	31578580	31578690	ACO1
chr9	72456617	72456711	C9orf135
chr9	80847508	80847633	CEP78
chr9	83714069	83714163	TLE1
chr9	92470398	92470509	UNQ6494
chr9	93759301	93759395	LOC100129316
chr9	100153158	100153265	LOC286359
chr9	101928118	101928235	TGFBR1
chr9	101998558	101998820	SEC61B
chr9	102000166	102000402	SEC61B
chr9	103801915	103802024	LPPR1
chr9	106503312	106503406	SMC2
chr9	107092627	107092721	OR13F1
chr9	110559676	110559770	KLF4
chr9	117446587	117446694	LOC100505478
chr9	119787221	119787313	ASTN2
chr9	124879599	124879710	MIR4478
chr9	137764395	137764503	FCN2
chr9	138273297	138273407	LOC100506599
chrM	2807	3172	.
chrX	5330738	5330841	NLGN4X
chrX	5373187	5373276	NLGN4X
chrX	5613363	5613473	NLGN4X
chrX	6140902	6140982	NLGN4X
chrX	6458607	6458714	VCX3A
chrX	8427971	8428083	VCX3B
chrX	10657298	10657382	MID1
chrX	13321437	13321547	ATXN3L
chrX	13469103	13469189	EGFL6
chrX	15216898	15216993	ASB9
chrX	18889485	18889593	LOC100132163
chrX	22375036	22375119	ZNF645
chrX	24526253	24526332	PDK3
chrX	26432709	26432821	VENTXP1
chrX	26928846	26928980	VENTXP1
chrX	28025383	28025468	DCAF8L1
chrX	29678093	29678182	IL1RAPL1
chrX	29789982	29790065	IL1RAPL1
chrX	30398890	30398985	NR0B1
chrX	34421985	34422080	TMEM47
chrX	36466298	36466427	CXorf30
chrX	78885086	78885180	ITM2A
chrX	78886993	78887223	ITM2A
chrX	82083737	82083830	POU3F4
chrX	85270273	85270367	CHM
chrX	88861733	88861827	TGIF2LX
chrX	92094198	92094282	PCDH11X
chrX	93502123	93502213	FAM133A
chrX	93633552	93633647	FAM133A
chrX	95720775	95720868	LOC643486
chrX	96883277	96883387	DIAPH2
chrX	111587634	111587737	ZCCHC16
chrX	111761731	111761825	ZCCHC16
chrX	111782284	111782395	ZCCHC16
chrX	113028126	113028236	HTR2C
chrX	117030763	117030857	KLHL13
chrX	118425459	118425561	PGRMC1
chrX	119138374	119138467	NKAP
chrX	124346986	124347080	LOC100129520
chrX	131759363	131759453	HS6ST2
chrX	141168324	141168418	MAGEC2
chrX	146956823	146956917	FMR1-AS1
chrX	150044247	150044363	CD99L2
chrX	152370322	152370430	MAGEA1
chrX	153060062	153060211	SSR4
chrX	153195438	153195646	NAA10

## Sheet: KM-H2
RACE Peak			Closest Gene
chr1	135117	135228	LOC729737
chr1	3536150	3536251	TPRG1L
chr1	4036164	4036285	LOC728716
chr1	6784222	6784312	DNAJC11
chr1	7036983	7037096	CAMTA1
chr1	7040763	7040856	CAMTA1
chr1	7968808	7968919	TNFRSF9
chr1	8225881	8225981	ERRFI1
chr1	8245000	8245100	SLC45A1
chr1	8900213	8900317	ENO1
chr1	11467937	11468043	PTCHD2
chr1	14328919	14329038	PRDM2
chr1	18905857	18905937	PAX7
chr1	19839394	19839519	CAPZB
chr1	21719072	21719172	ECE1
chr1	24526766	24526880	LOC284632
chr1	24814732	24814866	RCAN3
chr1	31945325	31945431	LOC149086
chr1	35198472	35198550	GJB5
chr1	38959170	38959270	LOC339442
chr1	42259810	42259910	HIVEP3
chr1	43094328	43094432	CCDC30
chr1	53806983	53807083	LRP8
chr1	55404747	55404847	TMEM61
chr1	55810970	55811086	MIR4422
chr1	56854441	56854555	PPAP2B
chr1	58368625	58368738	DAB1
chr1	58606905	58607021	DAB1
chr1	59980382	59980498	FGGY
chr1	59981357	59981459	FGGY
chr1	65464423	65464524	JAK1
chr1	65553383	65553482	MIR101-1
chr1	66594412	66594529	PDE4B
chr1	67673266	67673382	IL23R
chr1	71406213	71406328	PTGER3
chr1	73763697	73763787	LRRIQ3
chr1	73938543	73938647	LRRIQ3
chr1	78588143	78588249	GIPC2
chr1	78919473	78919575	PTGFR
chr1	81428618	81428732	LPHN2
chr1	81721815	81721928	LPHN2
chr1	82218895	82219003	LPHN2
chr1	84498167	84498270	TTLL7
chr1	85191720	85191827	SSX2IP
chr1	91529113	91529217	ZNF644
chr1	93727492	93727601	CCDC18
chr1	93866909	93866997	DR1
chr1	95152053	95152170	SLC44A3
chr1	96568556	96568664	PTBP2
chr1	97721047	97721146	DPYD
chr1	97722058	97722167	DPYD
chr1	98071005	98071087	DPYD
chr1	101455653	101455880	DPH5
chr1	101491248	101491340	DPH5
chr1	101808580	101808692	S1PR1
chr1	102403099	102403205	OLFM3
chr1	102479011	102479126	OLFM3
chr1	103702856	103702973	COL11A1
chr1	105526454	105526563	LOC100129138
chr1	108093080	108093200	VAV3
chr1	111053781	111053896	KCNA10
chr1	111543827	111543935	LRIF1
chr1	118996488	118996658	SPAG17
chr1	146669174	146669283	FMO5
chr1	146786693	146786795	CHD1L
chr1	152401707	152401822	CRNN
chr1	153478566	153478681	S100A6
chr1	155114411	155114516	DPM3
chr1	157866065	157866170	CD5L
chr1	157867991	157868096	CD5L
chr1	158194468	158194580	CD1A
chr1	160682598	160682677	CD48
chr1	163511954	163512059	NUF2
chr1	164446858	164446975	PBX1
chr1	164519526	164519609	PBX1
chr1	164633936	164634047	PBX1
chr1	165429236	165429335	RXRG
chr1	166747095	166747195	POGK
chr1	167160217	167160317	POU2F1
chr1	168731056	168731168	MGC4473
chr1	169842378	169842464	SCYL3
chr1	170585242	170585406	PRRX1
chr1	171409402	171409519	PRRC2C
chr1	172215096	172215190	DNM3
chr1	173439097	173439207	LOC100506023
chr1	174173947	174174065	RABGAP1L
chr1	174569170	174569286	RABGAP1L
chr1	177701429	177701556	SEC16B
chr1	178636255	178636372	MIR4424
chr1	178913880	178913996	RALGPS2
chr1	179370862	179370982	AXDND1
chr1	179445123	179445235	AXDND1
chr1	180528084	180528183	ACBD6
chr1	181511716	181511813	CACNA1E
chr1	182202215	182202303	GLUL
chr1	182247078	182247175	GLUL
chr1	182505798	182505908	RGSL1
chr1	183281078	183281216	NMNAT2
chr1	183418540	183418711	DKFZP564C196
chr1	186213432	186213566	MIR548F1
chr1	188701649	188701766	FAM5C
chr1	189474541	189474627	FAM5C
chr1	191367826	191367934	LOC440704
chr1	193446098	193446204	CDC73
chr1	195754704	195754817	KCNT2
chr1	197840208	197840312	C1orf53
chr1	197964821	197964938	LHX9
chr1	200247993	200248108	C1orf98
chr1	204011683	204011815	LINC00303
chr1	209874577	209874692	HSD11B1
chr1	210249991	210250120	SYT14
chr1	213070971	213071126	FLVCR1
chr1	215405129	215405242	KCNK2
chr1	216310655	216310773	USH2A
chr1	220394099	220394183	RAB3GAP2
chr1	220422218	220422307	RAB3GAP2
chr1	220532667	220532780	RAB3GAP2
chr1	222238034	222238133	DUSP10
chr1	222360692	222360808	HHIPL2
chr1	222401275	222401391	HHIPL2
chr1	223312317	223312418	TLR5
chr1	224847895	224847981	CNIH3
chr1	234081481	234081596	SLC35F3
chr1	234730413	234730513	IRF2BP2
chr1	234831811	234831911	LOC100506810
chr1	236326939	236327055	GPR137B
chr1	238533015	238533129	LOC339535
chr1	241450703	241450815	RGS7
chr1	241575469	241575583	RGS7
chr1	242218074	242218174	PLD5
chr1	243269479	243269591	LOC731275
chr1	244472685	244472787	C1orf100
chr1	244528720	244528822	C1orf100
chr1	244830109	244830228	PPPDE1
chr1	245121028	245121133	EFCAB2
chr1	245353132	245353260	KIF26B
chr1	247528470	247528587	ZNF496
chr10	2941457	2941547	PFKP
chr10	3780213	3780340	KLF6
chr10	4915274	4915494	tAKR
chr10	7144567	7144668	SFMBT2
chr10	8383282	8383385	GATA3
chr10	9407408	9407521	GATA3
chr10	9724552	9724652	SFTA1P
chr10	10862039	10862157	SFTA1P
chr10	11389670	11389770	CELF2
chr10	12774472	12774620	CAMK1D
chr10	13478508	13478616	BEND7
chr10	14256006	14256122	FRMD4A
chr10	15080557	15080675	OLAH
chr10	15225860	15225974	NMT2
chr10	15548650	15548760	ITGA8
chr10	15981509	15981633	FAM188A
chr10	17277260	17277382	VIM
chr10	17568242	17568359	PTPLA
chr10	19520530	19520631	ARL5B
chr10	20647706	20647823	PLXDC2
chr10	21068189	21068298	NEBL
chr10	23834975	23835079	OTUD1
chr10	24566581	24566658	KIAA1217
chr10	24821479	24821579	KIAA1217
chr10	25301980	25302097	ENKUR
chr10	25481143	25481243	GPR158
chr10	30351549	30351651	KIAA1462
chr10	34732404	34732510	PARD3
chr10	38193752	38193845	ZNF25
chr10	45397172	45397285	LOC220980
chr10	47109750	47109863	LOC643650
chr10	49394550	49394677	FRMPD2
chr10	49498155	49498255	FRMPD2
chr10	50791286	50791402	CHAT
chr10	52820934	52821035	PRKG1
chr10	57338475	57338586	MTRNR2L5
chr10	59821025	59821131	IPMK
chr10	59933173	59933273	IPMK
chr10	62416811	62416917	ANK3
chr10	64018895	64018990	RTKN2
chr10	67021532	67021649	ANXA2P3
chr10	72878637	72878732	UNC5B
chr10	75006851	75007045	DNAJC9
chr10	77870430	77870535	C10orf11
chr10	78271866	78271993	C10orf11
chr10	79468100	79468236	KCNMA1
chr10	81629610	81629726	LOC100288974
chr10	82388111	82388212	SH2D4B
chr10	84608586	84608688	NRG3
chr10	85909889	85910014	GHITM
chr10	88405005	88405089	OPN4
chr10	89404412	89404531	PAPSS2
chr10	89408789	89408888	PAPSS2
chr10	92426124	92426205	HTR7
chr10	92763173	92763287	ANKRD1
chr10	92765116	92765237	ANKRD1
chr10	93095175	93095275	LOC100188947
chr10	95943482	95943607	PLCE1
chr10	106162987	106163103	CCDC147
chr10	107729827	107729936	SORCS1
chr10	108046161	108046265	SORCS1
chr10	109115338	109115459	SORCS1
chr10	109262920	109263030	SORCS1
chr10	109482759	109482869	SORCS1
chr10	111357872	111357980	XPNPEP1
chr10	112373138	112373243	SMC3
chr10	115780577	115780682	ADRB1
chr10	116081823	116081942	AFAP1L2
chr10	117437074	117437178	ATRNL1
chr10	117803536	117803625	GFRA1
chr10	118455941	118456041	HSPA12A
chr10	118588705	118588831	ENO4
chr10	119062311	119062426	PDZD8
chr10	123123686	123123803	FGFR2
chr10	123479800	123479902	ATE1
chr10	123751371	123751468	TACC2
chr10	125171654	125171754	BUB3
chr10	125305961	125306080	GPR26
chr10	125820865	125820981	CHST15
chr10	128565685	128565794	DOCK1
chr10	130724358	130724462	MGMT
chr10	131050872	131050985	MGMT
chr10	132469166	132469282	MIR378C
chr11	214879	215035	RIC8A
chr11	1286033	1286138	MUC5B
chr11	1288269	1288385	MUC5B
chr11	2644347	2644454	KCNQ1
chr11	3090773	3090873	CARS
chr11	3206245	3206326	OSBPL5
chr11	3402159	3402276	LOC650368
chr11	5526796	5526931	OR51B5
chr11	6756108	6756198	GVINP1
chr11	7698385	7698523	CYB5R2
chr11	9189817	9189968	DENND5A
chr11	10458294	10458409	AMPD3
chr11	13010992	13011129	LOC100506305
chr11	14541848	14541976	PSMA1
chr11	19548779	19548894	NAV2
chr11	20506094	20506204	PRMT3
chr11	22996505	22996605	LOC100500938
chr11	26500983	26501100	ANO3
chr11	26755469	26755588	SLC5A12
chr11	27363533	27363626	CCDC34
chr11	27911940	27912103	KIF18A
chr11	32154173	32154286	RCN1
chr11	33753563	33753676	CD59
chr11	35591276	35591371	PAMR1
chr11	36607849	36607947	RAG2
chr11	37150916	37151022	C11orf74
chr11	37827789	37827898	C11orf74
chr11	41501338	41501453	LOC100507205
chr11	41576078	41576194	LOC100507205
chr11	45437648	45437740	SYT13
chr11	46193468	46193550	PHF21A
chr11	46450246	46450405	AMBRA1
chr11	61235289	61235391	C11orf66
chr11	63059601	63059716	SLC22A10
chr11	63595040	63595136	C11orf84
chr11	64185777	64185889	RPS6KA4
chr11	67450464	67450556	ALDH3B2
chr11	68903624	68903752	TPCN2
chr11	70160985	70161085	PPFIA1
chr11	73685721	73685922	UCP2
chr11	74145705	74145814	KCNE3
chr11	78787420	78787524	ODZ4
chr11	78905142	78905259	ODZ4
chr11	82918085	82918171	ANKRD42
chr11	84202353	84202466	DLG2
chr11	85494214	85494306	SYTL2
chr11	85631088	85631190	CCDC83
chr11	92332394	92332488	FAT3
chr11	94969581	94969694	SESN3
chr11	98490141	98490244	CNTN5
chr11	102217943	102218081	BIRC2
chr11	102759212	102759330	MMP12
chr11	110183030	110183139	RDX
chr11	110214738	110214849	RDX
chr11	113749393	113749509	USP28
chr11	114997256	114997373	CADM1
chr11	115453101	115453182	CADM1
chr11	115797095	115797219	LOC283143
chr11	115965796	115965905	LOC283143
chr11	119483063	119483153	PVRL1
chr11	119773511	119773625	PVRL1
chr11	123538407	123538506	SCN3B
chr11	126517971	126518111	KIRREL3
chr11	128240078	128240195	ETS1
chr11	129009535	129009642	ARHGAP32
chr12	1189818	1189936	ERC1
chr12	1635084	1635168	LOC100292680
chr12	4514534	4514642	FGF23
chr12	6852657	6852773	MLF2
chr12	9797860	9797986	LOC374443
chr12	9804066	9804153	LOC374443
chr12	10800429	10800534	STYK1
chr12	12261928	12262028	MIR1244-1
chr12	12971657	12971775	DDX47
chr12	14296906	14297016	GRIN2B
chr12	14432850	14432944	ATF7IP
chr12	21810692	21810793	LDHB
chr12	22280561	22280656	CMAS
chr12	22421451	22421584	ST8SIA1
chr12	22983607	22983723	ETNK1
chr12	23286633	23286748	SOX5
chr12	25108450	25108607	BCAT1
chr12	25446054	25446170	KRAS
chr12	25890980	25891088	IFLTD1
chr12	28298988	28299103	CCDC91
chr12	30020951	30021051	TMTC1
chr12	40176212	40176316	SLC2A13
chr12	40506902	40506992	SLC2A13
chr12	40597566	40597674	LRRK2
chr12	41706348	41706466	PDZRN4
chr12	42008364	42008461	PDZRN4
chr12	44675855	44675971	TMEM117
chr12	46544812	46544936	SLC38A1
chr12	50505957	50506071	C12orf62
chr12	52994378	52994493	KRT72
chr12	56043450	56043539	OR10P1
chr12	58564583	58564683	XRCC6BP1
chr12	58713400	58713520	XRCC6BP1
chr12	59427480	59427591	LRIG3
chr12	60826105	60826215	SLC16A7
chr12	61195155	61195267	FAM19A2
chr12	61923508	61923608	FAM19A2
chr12	62608126	62608228	FAM19A2
chr12	63402431	63402549	PPM1H
chr12	66414347	66414482	HMGA2
chr12	68835841	68836256	MDM1
chr12	71633161	71633260	TSPAN8
chr12	72623006	72623118	LOC283392
chr12	76365249	76365355	PHLDA1
chr12	77730032	77730148	E2F7
chr12	81171246	81171359	LIN7A
chr12	82124141	82124241	PPFIA2
chr12	83804521	83804621	TMTC2
chr12	83839054	83839170	TMTC2
chr12	83893016	83893131	TMTC2
chr12	85872035	85872126	ALX1
chr12	86547479	86547579	MGAT4C
chr12	88535708	88535817	CEP290
chr12	88543926	88544030	TMTC3
chr12	88721994	88722101	TMTC3
chr12	88991663	88991779	KITLG
chr12	89445759	89445869	LOC728084
chr12	89588614	89588709	DUSP6
chr12	91058846	91058959	C12orf37
chr12	92955005	92955126	CLLU1
chr12	93335098	93335215	EEA1
chr12	94202042	94202147	CRADD
chr12	95100204	95100312	TMCC3
chr12	97286223	97286334	NEDD1
chr12	97477863	97477980	NEDD1
chr12	102054515	102054618	MYBPC1
chr12	102685552	102685661	PMCH
chr12	102739295	102739376	IGF1
chr12	103136598	103136714	LINC00485
chr12	103421730	103421848	ASCL1
chr12	104093187	104093286	STAB2
chr12	108077731	108077835	PWP1
chr12	108294605	108294714	LOC728739
chr12	108479111	108479211	WSCD2
chr12	109775275	109775381	FOXN4
chr12	110219936	110220041	TRPV4
chr12	111848625	111848749	SH2B3
chr12	112847271	112847385	RPL6
chr12	114244952	114245022	RBM19
chr12	114438153	114438252	RBM19
chr12	115061119	115061207	TBX3
chr12	115345763	115345890	TBX3
chr12	115803815	115803922	MED13L
chr12	115826220	115826320	MED13L
chr12	115965963	115966077	MED13L
chr12	116356600	116356700	MED13L
chr12	117561635	117561749	FBXO21
chr12	120398589	120398689	CCDC64
chr12	121675802	121675979	CAMKK2
chr12	125905875	125905989	TMEM132B
chr12	125973092	125973192	TMEM132B
chr12	126534003	126534115	LOC400084
chr12	127254745	127254867	LOC387895
chr12	127468386	127468487	LOC440117
chr12	128045157	128045257	FLJ37505
chr12	128194285	128194387	FLJ37505
chr12	129263092	129263207	SLC15A4
chr12	129594133	129594306	TMEM132D
chr12	130769017	130769129	PIWIL1
chr13	21665982	21666077	LATS2
chr13	27766741	27766858	USP12
chr13	28651454	28651572	FLT3
chr13	29118650	29118767	FLT1
chr13	31501591	31501680	LOC100507064
chr13	35205298	35205403	NBEA
chr13	38410205	38410316	TRPC4
chr13	39160380	39160470	FREM2
chr13	45647994	45648094	KIAA1704
chr13	46234671	46234777	SPERT
chr13	47730201	47730313	HTR2A
chr13	49259277	49259378	CYSLTR2
chr13	54539434	54539532	MIR1297
chr13	58716871	58716982	PCDH17
chr13	59134889	59134999	PCDH17
chr13	59883238	59883338	DIAPH3
chr13	62840882	62840984	PCDH20
chr13	63631302	63631430	OR7E156P
chr13	69251468	69251579	LOC338862
chr13	70322458	70322562	KLHL1
chr13	71231367	71231481	ATXN8OS
chr13	72664296	72664409	DACH1
chr13	72916027	72916128	MZT1
chr13	76798442	76798539	LMO7
chr13	77307133	77307238	KCTD12
chr13	77395750	77395849	KCTD12
chr13	78003767	78003884	MYCBP2
chr13	79320205	79320294	RNF219
chr13	87346187	87346301	MIR4500HG
chr13	88848754	88848856	SLITRK5
chr13	89964570	89964682	MIR622
chr13	92540379	92540465	GPC5
chr13	93591205	93591313	GPC5
chr13	93611474	93611588	GPC5
chr13	99439638	99439738	DOCK9
chr13	99772191	99772311	DOCK9
chr13	100104201	100104317	MIR548AN
chr13	100113249	100113372	TM9SF2
chr13	101360615	101360715	TMTC4
chr13	102161463	102161573	ITGBL1
chr13	103752580	103752671	SLC10A2
chr13	103919746	103919857	SLC10A2
chr13	108682812	108682915	FAM155A
chr13	108843832	108843931	LIG4
chr13	110105429	110105534	MYO16
chr13	110617240	110617354	IRS2
chr13	110974061	110974160	COL4A2
chr13	111594773	111594886	ANKRD10
chr13	112025202	112025286	C13orf16
chr13	113799973	113800074	F10
chr13	114518549	114518665	FAM70B
chr14	20925343	20925436	APEX1
chr14	21134864	21135028	ANG
chr14	24104083	24104195	DHRS2
chr14	25622985	25623091	STXBP6
chr14	26461105	26461196	NOVA1
chr14	28645717	28645816	LOC100505967
chr14	30348578	30348696	PRKD1
chr14	30515079	30515196	PRKD1
chr14	36345693	36345792	BRMS1L
chr14	37469997	37470101	SLC25A21
chr14	37594019	37594140	SLC25A21
chr14	38825618	38825727	CLEC14A
chr14	40619676	40619776	FBXO33
chr14	41208395	41208499	LRFN5
chr14	44143114	44143212	FSCB
chr14	49188871	49188973	RPS29
chr14	50053389	50053591	RPS29
chr14	50872998	50873200	CDKL1
chr14	51651881	51651980	TMX1
chr14	51869185	51869290	LOC283553
chr14	51960187	51960300	FRMD6
chr14	52372568	52372659	GNG2
chr14	56263321	56263427	C14orf34
chr14	56780072	56780177	PELI2
chr14	57484551	57484655	OTX2OS1
chr14	57871396	57871488	NAA30
chr14	60677150	60677322	PPM1A
chr14	66447217	66447315	FUT8
chr14	67271822	67271932	GPHN
chr14	67273783	67273887	GPHN
chr14	69377547	69377658	ACTN1
chr14	70202934	70203010	KIAA0247
chr14	70729404	70729521	ADAM21P1
chr14	71673290	71673387	PCNX
chr14	71713072	71713173	PCNX
chr14	76012909	76013278	BATF
chr14	78414927	78415027	ADCK1
chr14	80785916	80786028	LOC100628307
chr14	80945724	80945840	CEP128
chr14	81675613	81675729	GTF2A1
chr14	81723110	81723230	STON2
chr14	83317256	83317361	SEL1L
chr14	86559139	86559250	FLRT2
chr14	86674038	86674123	FLRT2
chr14	87240647	87240732	LOC283585
chr14	87524540	87524656	LOC283585
chr14	88073546	88073652	GALC
chr14	88317138	88317242	GALC
chr14	88388290	88388418	GALC
chr14	89471497	89471601	TTC8
chr14	89522344	89522459	FOXN3
chr14	89744496	89744614	FOXN3
chr14	90164132	90164232	FOXN3
chr14	90339474	90339577	EFCAB11
chr14	90514135	90514251	TDP1
chr14	91894485	91894585	CCDC88C
chr14	92630323	92630486	CPSF2
chr14	92753561	92753665	SLC24A4
chr14	92868973	92869073	SLC24A4
chr14	93336871	93337007	GOLGA5
chr14	93338652	93338783	GOLGA5
chr14	93339802	93339935	GOLGA5
chr14	93366480	93366597	CHGA
chr14	94114165	94114280	UNC79
chr14	94143693	94143807	UNC79
chr14	94288207	94288321	PRIMA1
chr14	94340721	94340805	C14orf86
chr14	94762670	94762784	SERPINA10
chr14	94884443	94884545	SERPINA11
chr14	94886387	94886513	SERPINA11
chr14	97903768	97903880	LOC100129345
chr14	98498455	98498549	C14orf64
chr14	98748848	98748948	C14orf64
chr14	100800131	100800283	WARS
chr14	105771052	105771162	BRF1
chr15	23188080	23188252	WHAMMP3
chr15	26619162	26619268	GABRB3
chr15	29002984	29003086	WHAMMP2
chr15	33502052	33502151	RYR3
chr15	37490009	37490118	MEIS2
chr15	38339671	38339763	TMCO5A
chr15	38582803	38582918	SPRED1
chr15	39527796	39527912	C15orf54
chr15	39945914	39946024	FSIP1
chr15	42788994	42789094	SNAP23
chr15	44530097	44530202	FRMD5
chr15	45103619	45103707	TRIM69
chr15	47835596	47835698	SEMA6D
chr15	48312660	48312763	SLC24A5
chr15	49907739	49907830	C15orf33
chr15	50024012	50024132	DTWD1
chr15	53016819	53016932	ONECUT1
chr15	53597013	53597104	WDR72
chr15	54902019	54902113	UNC13C
chr15	56689988	56690088	TEX9
chr15	57832489	57832601	CGNL1
chr15	58113635	58113750	GCOM1
chr15	58552282	58552399	AQP9
chr15	60181631	60181734	FOXB1
chr15	60586467	60586583	ANXA2
chr15	62574073	62574190	C2CD4B
chr15	65432679	65432753	PDCD7
chr15	65536707	65536822	PARP16
chr15	69745126	69745243	RPLP1
chr15	70656468	70656583	TLE3
chr15	70885588	70885698	UACA
chr15	71983008	71983105	THSD4
chr15	75230271	75230433	COX5A
chr15	80478589	80478692	FAH
chr15	80976584	80976701	FAM108C1
chr15	81096297	81096412	KIAA1199
chr15	87581908	87582041	AGBL1
chr15	88186357	88186457	LINC00052
chr15	88247001	88247119	LINC00052
chr15	91284014	91284130	BLM
chr15	93173107	93173204	FAM174B
chr15	95232732	95232812	MCTP2
chr15	95749213	95749295	LOC400456
chr15	95751455	95751563	LOC400456
chr15	96537245	96537377	NR2F2
chr15	97592382	97592498	SPATA8
chr15	97795247	97795360	SPATA8
chr15	100947075	100947164	CERS3
chr15	101835338	101835443	SNRPA1
chr15	102182661	102182804	TM2D3
chr16	5120972	5121072	ALG1
chr16	6147112	6147228	RBFOX1
chr16	7826358	7826459	RBFOX1
chr16	8036741	8036856	RBFOX1
chr16	8149825	8149928	RBFOX1
chr16	8708561	8708675	METTL22
chr16	10002940	10003039	GRIN2A
chr16	12543915	12544009	SNX29
chr16	12753696	12753786	CPPED1
chr16	13145043	13145153	SHISA9
chr16	13354741	13354858	SHISA9
chr16	15667938	15668038	C16orf45
chr16	16593361	16593476	PKD1P1
chr16	16757514	16757614	PKD1P1
chr16	17119557	17119645	XYLT1
chr16	17992404	17992506	XYLT1
chr16	18306413	18306528	MIR3180-3
chr16	18326119	18326237	MIR3180-3
chr16	18706753	18706846	RPS15A
chr16	20189513	20189618	GPR139
chr16	21127751	21127851	DNAH3
chr16	21314305	21314413	CRYM
chr16	22871508	22871623	HS3ST2
chr16	22910974	22911074	HS3ST2
chr16	23715751	23715859	ERN2
chr16	26644128	26644232	C16orf82
chr16	27258635	27258716	NSMCE1
chr16	27401057	27401157	IL21R
chr16	31123645	31123821	BCKDK
chr16	54907989	54908105	CRNDE
chr16	55106599	55106713	IRX5
chr16	55331540	55331656	IRX6
chr16	55935088	55935203	CES5A
chr16	56762978	56763084	NUP93
chr16	58455189	58455320	GINS3
chr16	59721352	59721437	LOC644649
chr16	60118540	60118659	LOC644649
chr16	66365666	66365768	CDH5
chr16	69355939	69356039	VPS4A
chr16	75918810	75918909	TERF2IP
chr16	76268965	76269069	CNTNAP4
chr16	78208093	78208208	WWOX
chr16	80926402	80926516	C16orf61
chr16	82142919	82143032	HSD17B2
chr16	82721062	82721164	CDH13
chr16	86380948	86381053	LOC732275
chr16	86632908	86633046	FOXL1
chr16	87294577	87294677	C16orf95
chr16	88876083	88876229	APRT
chr17	5522653	5522774	NLRP1
chr17	7529674	7529769	SAT2
chr17	8892074	8892174	PIK3R5
chr17	10170296	10170411	MYH13
chr17	10195103	10195226	MYH13
chr17	20515273	20515414	CDRT15L2
chr17	27717445	27717559	MIR4523
chr17	30771498	30771619	PSMD11
chr17	31279721	31279824	TMEM98
chr17	35704142	35704239	ACACA
chr17	38947004	38947104	KRT28
chr17	42022287	42022380	PPY
chr17	46736653	46736761	MIR196A1
chr17	49498016	49498120	UTP18
chr17	50375201	50375286	CA10
chr17	50544019	50544124	CA10
chr17	53451533	53451756	MMD
chr17	55229439	55229539	AKAP1
chr17	59322442	59322597	BCAS3
chr17	60965190	60965291	MIR548W
chr17	63958876	63958984	CEP112
chr17	64410452	64410533	PRKCA
chr17	64934370	64934485	CACNG4
chr17	66823155	66823265	ABCA8
chr17	68979392	68979504	KCNJ2
chr17	69227598	69227681	SOX9
chr17	69617077	69617176	SOX9
chr17	70002231	70002316	SOX9
chr17	70016644	70016760	SOX9
chr17	70032656	70032766	SOX9
chr17	70063253	70063361	SOX9
chr17	70340938	70341044	LOC100499467
chr17	70421496	70421611	LOC100499467
chr17	70435823	70435939	LOC100499467
chr17	70493444	70493540	LOC100499467
chr17	70510422	70510524	LOC100499467
chr17	70989026	70989154	SLC39A11
chr17	71146874	71146994	SSTR2
chr17	73262098	73262280	MRPS7
chr17	74560626	74560722	LOC100507246
chr17	76095492	76095610	TNRC6C
chr17	79336003	79336122	TMEM105
chr18	308289	308405	COLEC12
chr18	548600	548715	CETN1
chr18	1275070	1275173	LINC00470
chr18	1928432	1928534	LINC00470
chr18	4216090	4216252	DLGAP1
chr18	5270346	5270456	ZFP161
chr18	10341454	10341563	APCDD1
chr18	13035345	13035451	CEP192
chr18	13998308	13998425	ZNF519
chr18	20452943	20453088	RBBP8
chr18	22537542	22537657	ZNF521
chr18	28720936	28721051	DSC1
chr18	29545602	29545704	TRAPPC8
chr18	32485084	32485164	DTNA
chr18	33069300	33069402	INO80C
chr18	33325348	33325435	GALNT1
chr18	36053200	36053297	LOC647946
chr18	36093080	36093190	LOC647946
chr18	37538587	37538703	LOC647946
chr18	43454453	43454558	EPG5
chr18	44812044	44812163	IER3IP1
chr18	47982712	47982827	SKA1
chr18	50287481	50287582	DCC
chr18	51188656	51188766	DCC
chr18	53849330	53849432	LOC100505474
chr18	54833288	54833404	BOD1P
chr18	55558333	55558447	ATP8B1
chr18	55636096	55636216	NEDD4L
chr18	55664170	55664278	NEDD4L
chr18	55879585	55879690	NEDD4L
chr18	56447361	56447460	MALT1
chr18	57333311	57333414	CCBE1
chr18	57730289	57730379	PMAIP1
chr18	58124568	58124668	MC4R
chr18	58210303	58210400	MC4R
chr18	65728280	65728385	LOC643542
chr18	67885411	67885527	RTTN
chr18	68975457	68975545	LOC100505776
chr18	69552682	69552802	LOC100505776
chr18	69776942	69777071	CBLN2
chr18	69941154	69941270	CBLN2
chr18	71197410	71197526	LOC100505817
chr18	75207171	75207296	GALR1
chr18	75437135	75437246	GALR1
chr18	75705590	75705706	GALR1
chr19	1085162	1085252	HMHA1
chr19	2041859	2042015	MKNK2
chr19	6323459	6323566	ACER1
chr19	6381159	6381241	GTF2F1
chr19	6381341	6381431	GTF2F1
chr19	6413849	6414012	KHSRP
chr19	14751629	14751747	EMR3
chr19	23887330	23887456	ZNF675
chr19	28620108	28620212	LOC148189
chr19	34046705	34046814	PEPD
chr19	35090322	35090439	SCGBL
chr19	35284907	35285016	ZNF599
chr19	46743642	46743757	IGFL1
chr19	49792756	49792872	SLC6A16
chr19	49993711	49993864	RPL13A
chr19	50363867	50363964	PTOV1
chr2	184862	184962	SH3YL1
chr2	316125	316225	FAM150B
chr2	668008	668115	TMEM18
chr2	1318526	1318632	SNTG2
chr2	1445807	1445916	TPO
chr2	4091301	4091385	LOC100505964
chr2	4980734	4980839	LOC727982
chr2	6101975	6102123	LOC150622
chr2	7860370	7860472	LOC339788
chr2	8072076	8072221	LOC339788
chr2	9255038	9255138	ASAP2
chr2	9818805	9818917	YWHAQ
chr2	11037122	11037223	KCNF1
chr2	11720105	11720219	GREB1
chr2	12007268	12007405	MIR4262
chr2	14131260	14131389	FAM84A
chr2	16048804	16048915	MYCNOS
chr2	16995373	16995490	FAM49A
chr2	17093095	17093197	FAM49A
chr2	18110583	18110674	KCNS3
chr2	20263109	20263228	LAPTM4A
chr2	21385763	21385865	APOB
chr2	21657429	21657524	LOC645949
chr2	24674825	24674934	ITSN2
chr2	24773248	24773360	NCOA1
chr2	25067856	25067963	ADCY3
chr2	27907984	27908097	SLC4A1AP
chr2	30554532	30554654	LBH
chr2	33931890	33932023	MYADML
chr2	36275767	36275877	LOC100288911
chr2	40010071	40010156	THUMPD2
chr2	40808088	40808184	SLC8A1
chr2	41517316	41517415	LOC388942
chr2	43317985	43318086	ZFP36L2
chr2	44275104	44275217	LRPPRC
chr2	44524016	44524132	SLC3A1
chr2	47081263	47081363	LOC100134259
chr2	49305308	49305419	FSHR
chr2	50243642	50243742	NRXN1
chr2	52334375	52334484	NRXN1
chr2	53156003	53156177	ASB3
chr2	53641852	53641958	ASB3
chr2	53885714	53885810	ASB3
chr2	54342736	54342832	ACYP2
chr2	54501253	54501362	ACYP2
chr2	54621640	54621760	C2orf73
chr2	54908745	54908889	SPTBN1
chr2	55757333	55757442	CCDC104
chr2	56503655	56503785	CCDC85A
chr2	57858299	57858433	VRK2
chr2	58083387	58083487	VRK2
chr2	58972571	58972669	FLJ30838
chr2	60343701	60343818	MIR4432
chr2	62502615	62502710	B3GNT2
chr2	64261726	64261826	VPS54
chr2	65275117	65275279	CEP68
chr2	65943129	65943235	SPRED2
chr2	67517095	67517211	LOC644838
chr2	68908359	68908445	PROKR1
chr2	69383720	69383811	ANTXR1
chr2	70645609	70645729	TGFA
chr2	72126711	72126798	DYSF
chr2	74154009	74154133	DGUOK
chr2	77564725	77564810	LRRTM4
chr2	78274128	78274228	SNAR-H
chr2	79000885	79000997	REG3G
chr2	79213622	79213739	REG3G
chr2	80258496	80258606	CTNNA2
chr2	86082375	86082482	ST3GAL5
chr2	87855334	87855449	LINC00152
chr2	89113049	89113161	MIR4436A
chr2	99229896	99229996	UNC50
chr2	104629707	104629815	LOC100287010
chr2	108004249	108004332	LOC729121
chr2	110294432	110294544	2010-09-01
chr2	110971206	110971308	LINC00116
chr2	111881302	111881404	BCL2L11
chr2	111969407	111969504	BCL2L11
chr2	112424666	112424778	ANAPC1
chr2	114448622	114448730	SLC35F5
chr2	116514945	116515057	DPP10
chr2	118781962	118782078	CCDC93
chr2	123438821	123438936	TSN
chr2	123442085	123442201	TSN
chr2	123811171	123811252	CNTNAP5
chr2	124350047	124350155	CNTNAP5
chr2	126822370	126822484	GYPC
chr2	128586997	128587107	POLR2D
chr2	128721338	128721437	SAP130
chr2	132737358	132737461	ANKRD30BL
chr2	140700407	140700510	LRP1B
chr2	143874860	143874979	ARHGAP15
chr2	144852041	144852147	GTDC1
chr2	146923046	146923152	PABPC1P2
chr2	148233326	148233441	ACVR2A
chr2	148549208	148549308	ACVR2A
chr2	151986545	151986658	RBM43
chr2	152470254	152470374	NEB
chr2	153573868	153573962	PRPF40A
chr2	155062126	155062249	GALNT13
chr2	155342893	155343008	GALNT13
chr2	155361896	155362014	GALNT13
chr2	157881116	157881226	GALNT5
chr2	158535739	158535829	ACVR1C
chr2	159145379	159145495	CCDC148
chr2	160266991	160267091	BAZ2B
chr2	161986898	161986998	TANK
chr2	162419062	162419172	SLC4A10
chr2	164518271	164518388	FIGN
chr2	164519380	164519484	FIGN
chr2	165856170	165856265	SLC38A11
chr2	166603280	166603384	GALNT3
chr2	166629797	166629899	GALNT3
chr2	168797625	168797724	STK39
chr2	169272643	169272730	CERS6
chr2	169280675	169280777	CERS6
chr2	170543446	170543562	C2orf77
chr2	173750248	173750365	RAPGEF4
chr2	176249797	176249868	ATP5G3
chr2	177293857	177293976	MTX2
chr2	178507648	178507758	PDE11A
chr2	178923167	178923264	PDE11A
chr2	179090377	179090491	OSBPL6
chr2	184637903	184638003	NUP35
chr2	186272254	186272416	FSIP2
chr2	187308008	187308102	ZC3H15
chr2	191573361	191573532	NAB1
chr2	192364108	192364219	MYO1B
chr2	192610063	192610166	OBFC2A
chr2	193114473	193114590	TMEFF2
chr2	193582285	193582396	PCGEM1
chr2	195427214	195427309	SLC39A10
chr2	196972891	196972997	STK17B
chr2	198437618	198437720	RFTN2
chr2	198453984	198454077	RFTN2
chr2	203683398	203683497	ICA1L
chr2	205278768	205278889	PARD3B
chr2	206489311	206489428	PARD3B
chr2	206843622	206843722	INO80D
chr2	210661404	210661506	UNC80
chr2	211143710	211143812	MYL1
chr2	211777529	211777634	CPS1
chr2	214195616	214195722	SPAG16
chr2	215492230	215492345	VWC2L
chr2	215986513	215986625	ABCA12
chr2	217211730	217211811	2004-03-01
chr2	223623787	223623867	MOGAT1
chr2	224604016	224604131	AP1S3
chr2	224887660	224887753	SERPINE2
chr2	224923580	224923695	SERPINE2
chr2	226307622	226307724	KIAA1486
chr2	227408291	227408408	IRS1
chr2	227437505	227437609	IRS1
chr2	228512346	228512457	C2orf83
chr2	228970440	228970557	SPHKAP
chr2	231137224	231137334	SP140
chr2	233227051	233227151	ALPP
chr2	234503041	234503158	UGT1A8
chr2	234505178	234505279	UGT1A8
chr2	234718917	234719035	HJURP
chr2	234896491	234896586	TRPM8
chr2	235095746	235095857	SPP2
chr2	235781890	235781998	SH3BP4
chr2	237409723	237409817	IQCA1
chr2	237799438	237799531	COPS8
chr2	238125833	238125944	COL6A3
chr2	238363283	238363392	MLPH
chr2	238378154	238378267	MLPH
chr20	807153	807253	FAM110A
chr20	1772433	1772546	LOC100289473
chr20	5333007	5333124	PROKR2
chr20	8388089	8388194	PLCB1
chr20	10337888	10337988	MKKS
chr20	10773552	10773667	JAG1
chr20	10799151	10799253	JAG1
chr20	15569703	15569808	MACROD2
chr20	15932719	15932829	MACROD2
chr20	16447185	16447289	KIF16B
chr20	19169699	19169799	SLC24A3
chr20	20223722	20223832	C20orf26
chr20	22529164	22529281	LINC00261
chr20	22940402	22940518	SSTR4
chr20	23478257	23478392	CST8
chr20	24876124	24876226	CST7
chr20	33650951	33651053	TRPC4AP
chr20	34547341	34547441	SCAND1
chr20	34620308	34620408	C20orf152
chr20	37915031	37915149	LOC339568
chr20	39447152	39447258	MAFB
chr20	40256558	40256653	CHD6
chr20	42386545	42386657	GTSF1L
chr20	42457716	42457801	TOX2
chr20	42670733	42670846	TOX2
chr20	43493106	43493205	YWHAB
chr20	45313038	45313145	TP53RK
chr20	47373379	47373495	PREX1
chr20	50613844	50613957	ZFP64
chr20	50650371	50650528	ZFP64
chr20	51004477	51004555	ZFP64
chr20	55453505	55453609	TFAP2C
chr20	55474565	55474648	TFAP2C
chr20	56058418	56058535	CTCFL
chr20	56343881	56343970	PMEPA1
chr20	58487915	58488006	SYCP2
chr20	60028955	60029075	CDH4
chr21	16042594	16042704	SAMSN1
chr21	16052041	16052155	SAMSN1
chr21	17005830	17005929	USP25
chr21	17832241	17832339	LINC00478
chr21	19371852	19371968	CHODL
chr21	19858116	19858231	TMPRSS15
chr21	20599549	20599657	TMPRSS15
chr21	20834130	20834295	TMPRSS15
chr21	20873375	20873542	TMPRSS15
chr21	21066635	21066732	LINC00320
chr21	23119248	23119364	LINC00317
chr21	23374334	23374437	LINC00308
chr21	23406660	23406777	LINC00308
chr21	24131064	24131154	D21S2088E
chr21	25309323	25309440	D21S2088E
chr21	25358758	25358864	D21S2088E
chr21	26839472	26839572	LINC00158
chr21	26874729	26874853	MIR155HG
chr21	27842850	27842942	CYYR1
chr21	28372032	28372134	ADAMTS5
chr21	29244367	29244469	LINC00113
chr21	30577507	30577606	LINC00189
chr21	30638219	30638343	LINC00189
chr21	30806574	30806691	BACH1
chr21	31330520	31330620	GRIK1
chr21	31799643	31799726	KRTAP13-3
chr21	32652650	32652760	TIAM1
chr21	32745698	32745815	TIAM1
chr21	32777873	32777971	TIAM1
chr21	33139495	33139584	SCAF4
chr21	33903280	33903390	C21orf63
chr21	40272133	40272237	ETS2
chr21	41979595	41979687	DSCAM
chr21	42274873	42274979	DSCAM
chr21	42789596	42789706	MX1
chr21	43017196	43017296	LINC00111
chr21	43881506	43881597	RSPH1
chr21	45191578	45191679	CSTB
chr21	46224477	46224560	SUMO3
chr21	47013482	47013597	SLC19A1
chr21	47278810	47278895	PCBP3
chr21	47460876	47460980	COL6A1
chr21	47556866	47556974	FTCD
chr21	47673886	47674007	MCM3AP
chr22	29941049	29941164	THOC5
chr22	34186159	34186275	LARGE
chr22	34618937	34619062	LARGE
chr22	35458734	35458859	ISX
chr22	35626961	35627070	HMGXB4
chr22	36075761	36075875	APOL6
chr22	40269984	40270105	ENTHD1
chr22	41347945	41348034	RBX1
chr22	45493401	45493511	LOC100506714
chr22	46016653	46016746	FBLN1
chr22	46067718	46067848	ATXN10
chr22	47702805	47702888	LOC339685
chr22	48054492	48054582	FLJ46257
chr22	49839318	49839424	C22orf34
chr22	50051075	50051175	C22orf34
chr3	278945	279037	CHL1
chr3	3168700	3168804	TRNT1
chr3	3827414	3827522	LRRN1
chr3	4467500	4467602	SUMF1
chr3	6210157	6210257	GRM7
chr3	6277500	6277602	GRM7
chr3	6917131	6917244	GRM7
chr3	12754287	12754377	TMEM40
chr3	12882892	12883007	RPL32
chr3	14786148	14786258	C3orf20
chr3	16154030	16154132	GALNTL2
chr3	17065000	17065082	PLCL2
chr3	17245159	17245278	TBC1D5
chr3	18343483	18343593	SATB1
chr3	20903855	20903974	VENTXP7
chr3	21377362	21377468	VENTXP7
chr3	22628940	22629029	UBE2E2
chr3	26584196	26584288	LRRC3B
chr3	30108013	30108107	RBMS3
chr3	32972921	32973031	CCR4
chr3	43666011	43666100	ANO10
chr3	48402341	48402454	FBXW12
chr3	51792250	51792367	IQCF6
chr3	53231288	53231397	PRKCD
chr3	54546903	54547000	CACNA2D3
chr3	55330867	55330963	WNT5A
chr3	55539196	55539306	ERC2
chr3	55875381	55875487	ERC2
chr3	60031041	60031161	FHIT
chr3	60781700	60781805	FHIT
chr3	61504871	61504994	PTPRG
chr3	64444683	64444789	ADAMTS9
chr3	65210777	65210877	MAGI1
chr3	65329596	65329688	MAGI1
chr3	66471334	66471431	LRIG1
chr3	67561918	67562020	SUCLG2
chr3	70456114	70456230	MITF
chr3	72529272	72529372	RYBP
chr3	72529493	72529575	RYBP
chr3	74181985	74182093	CNTN3
chr3	76949172	76949325	ROBO2
chr3	76967443	76967558	ROBO2
chr3	77033079	77033190	ROBO2
chr3	77707857	77707957	ROBO2
chr3	79363574	79363690	ROBO1
chr3	79531542	79531709	ROBO1
chr3	81808146	81808253	GBE1
chr3	88082282	88082380	CGGBP1
chr3	95835905	95836023	EPHA6
chr3	95837837	95837952	EPHA6
chr3	99563659	99563784	MIR548G
chr3	102339958	102340058	ZPLD1
chr3	102377760	102377870	ZPLD1
chr3	102444414	102444530	ZPLD1
chr3	102574922	102575038	ZPLD1
chr3	106540147	106540252	LOC100302640
chr3	106921760	106921875	LOC100302640
chr3	107843865	107843982	CD47
chr3	111071740	111071841	PVRL3
chr3	112032974	112033059	CD200
chr3	112238002	112238116	ATG3
chr3	116911888	116912006	LSAMP-AS3
chr3	118528786	118528905	IGSF11
chr3	121734421	121734513	ILDR1
chr3	125960813	125960916	ALDH1L1
chr3	131606081	131606181	CPNE4
chr3	134314080	134314198	KY
chr3	140480174	140480290	TRIM42
chr3	141754583	141754703	TFDP2
chr3	145759521	145759631	PLOD2
chr3	148677837	148677947	GYG1
chr3	150321093	150321226	SELT
chr3	156716845	156716950	LEKR1
chr3	158347116	158347217	GFM1
chr3	158611971	158612074	MFSD1
chr3	158770765	158770881	IQCJ
chr3	159922615	159922705	C3orf80
chr3	160479540	160479657	PPM1L
chr3	162366365	162366467	LOC647107
chr3	163289159	163289276	LOC647107
chr3	164366452	164366556	SI
chr3	164519202	164519317	SI
chr3	166330676	166330791	ZBBX
chr3	166801091	166801209	ZBBX
chr3	167199446	167199550	WDR49
chr3	168494265	168494360	EGFEM1P
chr3	169898622	169898770	PHC3
chr3	172295179	172295303	NCEH1
chr3	172296159	172296293	NCEH1
chr3	172298045	172298159	NCEH1
chr3	172340115	172340208	NCEH1
chr3	172671979	172672104	SPATA16
chr3	173559828	173559927	NLGN1
chr3	173745783	173745900	NLGN1
chr3	174991897	174992030	NAALADL2
chr3	175451075	175451186	NAALADL2
chr3	176175055	176175164	TBL1XR1
chr3	179344886	179344989	NDUFB5
chr3	179803419	179803525	PEX5L
chr3	180448266	180448375	CCDC39
chr3	180487084	180487194	CCDC39
chr3	182779787	182779913	MCCC1
chr3	182796648	182796750	MCCC1
chr3	182887339	182887444	LAMP3
chr3	183079295	183079395	MCF2L2
chr3	183743162	183743270	HTR3D
chr3	185743986	185744100	ETV5
chr3	189121157	189121287	TPRG1
chr3	190934883	190934972	OSTN
chr3	191018558	191018668	UTS2D
chr3	194241781	194241879	FLJ34208
chr3	195913920	195914039	ZDHHC19
chr4	53196	53301	ZNF595
chr4	1250131	1250249	C4orf42
chr4	4605318	4605428	LOC100507266
chr4	7755771	7755888	AFAP1-AS1
chr4	10679265	10679347	CLNK
chr4	11569918	11569999	HS3ST1
chr4	11687592	11687692	HS3ST1
chr4	12763420	12763510	HSP90AB2P
chr4	14809494	14809621	LOC441009
chr4	15519430	15519540	CC2D2A
chr4	16242608	16242719	FLJ39653
chr4	16489664	16489775	LDB2
chr4	17454168	17454268	QDPR
chr4	17480267	17480349	QDPR
chr4	24102868	24102952	PPARGC1A
chr4	26566771	26566871	TBC1D19
chr4	29173583	29173682	MIR4275
chr4	30554018	30554123	PCDH7
chr4	31217610	31217715	PCDH7
chr4	34898765	34898878	ARAP2
chr4	35258079	35258195	ARAP2
chr4	35503519	35503608	ARAP2
chr4	38420071	38420168	FLJ13197
chr4	38552282	38552413	FLJ13197
chr4	38824548	38824674	TLR6
chr4	40970984	40971101	APBB2
chr4	41848115	41848220	TMEM33
chr4	42463412	42463582	ATP8A1
chr4	42465375	42465487	ATP8A1
chr4	42980969	42981066	GRXCR1
chr4	45735759	45735867	GABRG1
chr4	47206716	47206816	GABRB1
chr4	54567535	54567650	LNX1
chr4	57694754	57694871	SPINK2
chr4	58142281	58142398	LOC255130
chr4	58729402	58729511	LOC255130
chr4	59024203	59024326	LOC255130
chr4	59812613	59812727	LOC255130
chr4	61911266	61911377	LPHN3
chr4	63304851	63304955	LPHN3
chr4	63360970	63361073	LPHN3
chr4	63391583	63391672	LPHN3
chr4	73079601	73079716	NPFFR2
chr4	76350014	76350114	RCHY1
chr4	76456884	76456988	THAP6
chr4	77446340	77446440	SHROOM3
chr4	77791144	77791273	ANKRD56
chr4	77870083	77870188	2011-09-01
chr4	80050032	80050142	LOC100505875
chr4	80267388	80267492	NAA11
chr4	80655579	80655674	GDEP
chr4	84209737	84209853	COQ2
chr4	87261513	87261612	MAPK10
chr4	88654243	88654328	IBSP
chr4	95983102	95983224	BMPR1B
chr4	100878659	100878759	LOC256880
chr4	104337485	104337597	TACR3
chr4	104417098	104417213	TACR3
chr4	106750627	106750729	GSTCD
chr4	108446709	108446822	PAPSS1
chr4	108693611	108693721	SGMS2
chr4	109395605	109395704	LOC285456
chr4	112378833	112378926	C4orf32
chr4	112723794	112723911	C4orf32
chr4	112993735	112993836	C4orf32
chr4	115275149	115275253	UGT8
chr4	115335689	115335795	UGT8
chr4	116889236	116889343	MIR1973
chr4	117048157	117048274	MIR1973
chr4	118060028	118060127	TRAM1L1
chr4	118400843	118400943	TRAM1L1
chr4	119495438	119495546	CEP170P1
chr4	120221586	120221715	C4orf3
chr4	121756725	121756833	PRDM5
chr4	122761367	122761473	BBS7
chr4	123001170	123001270	KIAA1109
chr4	123440502	123440625	IL2
chr4	125297661	125297746	ANKRD50
chr4	129166626	129166731	PGRMC2
chr4	132978324	132978478	PCDH10
chr4	133184055	133184148	PCDH10
chr4	134283851	134283953	PCDH10
chr4	134500389	134500484	PCDH10
chr4	135286866	135286976	PABPC4L
chr4	138978548	138978663	LOC641365
chr4	141227271	141227388	LOC100129858
chr4	141901827	141901927	RNF150
chr4	142579332	142579432	IL15
chr4	142807079	142807168	INPP4B
chr4	146543400	146543497	MMAA
chr4	149511609	149511725	NR3C2
chr4	149680951	149681051	NR3C2
chr4	150430103	150430209	DCLK2
chr4	154815727	154815811	SFRP2
chr4	155657175	155657287	LRAT
chr4	156572040	156572152	GUCY1A3
chr4	156672828	156672941	GUCY1B3
chr4	159126872	159126965	TMEM144
chr4	161008508	161008603	RAPGEF2
chr4	166771215	166771324	TLL1
chr4	166813153	166813242	TLL1
chr4	168580076	168580175	SPOCK3
chr4	168971033	168971149	ANXA10
chr4	170719791	170719893	C4orf27
chr4	173844890	173844987	GALNTL6
chr4	178583159	178583261	LOC285501
chr4	178653534	178653626	LOC285501
chr4	185451439	185451545	IRF2
chr4	187680192	187680320	FAT1
chr4	188154411	188154527	LOC339975
chr4	189441864	189441962	LOC401164
chr4	189444110	189444220	LOC401164
chr4	189893225	189893324	LOC401164
chr5	1318021	1318168	CLPTM1L
chr5	1507760	1507852	LPCAT1
chr5	2058894	2059013	IRX4
chr5	2069741	2069861	IRX4
chr5	2115727	2115842	IRX4
chr5	2268715	2268836	IRX4
chr5	2332287	2332396	IRX2
chr5	4526910	4527013	LOC340094
chr5	5006919	5007019	LOC340094
chr5	5039973	5040073	LOC340094
chr5	5789402	5789505	KIAA0947
chr5	6056595	6056685	FLJ33360
chr5	6082280	6082373	FLJ33360
chr5	6123074	6123173	FLJ33360
chr5	6440916	6441031	UBE2QL1
chr5	6517910	6518045	UBE2QL1
chr5	6548437	6548533	LOC255167
chr5	9949862	9949973	LOC285692
chr5	10311301	10311412	CMBL
chr5	12080000	12080111	CTNND2
chr5	13596634	13596734	DNAH5
chr5	14202803	14202920	TRIO
chr5	15639558	15639653	FBXL7
chr5	16577922	16578028	FAM134B
chr5	17259223	17259330	BASP1
chr5	20801387	20801492	GUSBP1
chr5	20855997	20856111	GUSBP1
chr5	21659373	21659489	GUSBP1
chr5	22464240	22464352	CDH12
chr5	22618986	22619103	CDH12
chr5	22776045	22776162	CDH12
chr5	22922701	22922810	CDH12
chr5	25010807	25010921	LOC340107
chr5	26541855	26541954	CDH9
chr5	31975324	31975429	PDZD2
chr5	33162260	33162391	LOC340113
chr5	34349771	34349885	C1QTNF3-AMACR
chr5	35331317	35331466	PRLR
chr5	35560188	35560287	SPEF2
chr5	35729926	35730043	SPEF2
chr5	36277946	36278063	RANBP3L
chr5	37869233	37869337	GDNF
chr5	38415872	38415961	EGFLAM
chr5	38851982	38852096	OSMR
chr5	40027660	40027746	DAB2
chr5	40225339	40225454	PTGER4
chr5	40532033	40532146	PTGER4
chr5	40561034	40561148	PTGER4
chr5	41690648	41690756	OXCT1
chr5	42101119	42101207	FBXO4
chr5	43069019	43069130	LOC100132356
chr5	44397007	44397102	FGF10
chr5	44852998	44853117	MRPS30
chr5	50205881	50205985	PARP8
chr5	51202154	51202269	ISL1
chr5	53651045	53651147	ARL15
chr5	53686589	53686761	HSPB3
chr5	57808748	57808865	GAPT
chr5	66245265	66245365	MAST4
chr5	68604293	68604409	CCDC125
chr5	73129543	73129652	RGNEF
chr5	75833901	75834014	IQGAP2
chr5	78160099	78160194	ARSB
chr5	79306971	79307053	MTX3
chr5	80924003	80924104	SSBP2
chr5	82113763	82113878	MIR3977
chr5	82307545	82307635	TMEM167A
chr5	89187887	89187996	MIR3660
chr5	90581013	90581109	ARRDC3
chr5	91206685	91206795	LOC100129716
chr5	92609851	92609950	FLJ42709
chr5	94109346	94109449	MCTP1
chr5	95382468	95382584	MIR583
chr5	99708324	99708436	LOC100133050
chr5	100208319	100208428	ST8SIA4
chr5	100217511	100217624	ST8SIA4
chr5	107090431	107090532	EFNA5
chr5	115411010	115411165	COMMD10
chr5	115664223	115664325	COMMD10
chr5	120183523	120183649	PRR16
chr5	120288454	120288572	PRR16
chr5	120500416	120500578	PRR16
chr5	121689335	121689455	SNCAIP
chr5	123421892	123422007	CSNK1G3
chr5	127541733	127541852	SLC12A2
chr5	129630700	129630796	CHSY3
chr5	130081686	130081801	HINT1
chr5	130802297	130802408	RAPGEF6
chr5	134860308	134860391	NEUROG1
chr5	137381825	137381923	FAM13B
chr5	142589744	142589867	ARHGAP26
chr5	142970528	142970657	NR3C1
chr5	144779319	144779429	PRELID2
chr5	146717834	146717939	STK32A
chr5	147076728	147076844	JAKMIP2
chr5	147218678	147218767	SPINK1
chr5	148778487	148778594	MIR143HG
chr5	149472101	149472214	CSF1R
chr5	149776187	149776341	TCOF1
chr5	151338399	151338514	GLRA1
chr5	151482691	151482802	GLRA1
chr5	151695965	151696066	NMUR2
chr5	155332770	155332887	SGCD
chr5	156816194	156816292	CYFIP2
chr5	156825166	156825283	CYFIP2
chr5	159863826	159863920	PTTG1
chr5	159929915	159930031	MIR146A
chr5	160708152	160708254	GABRB2
chr5	166959424	166959523	ODZ2
chr5	167396325	167396440	ODZ2
chr5	174496168	174496268	MIR4634
chr5	179216413	179216505	LTC4S
chr5	179264005	179264217	SQSTM1
chr6	3195917	3196039	LOC100507194
chr6	5555330	5555493	FARS2
chr6	9766838	9766941	TFAP2A
chr6	10281396	10281512	TFAP2A
chr6	10293780	10293874	TFAP2A
chr6	12677093	12677210	PHACTR1
chr6	13472213	13472319	GFOD1
chr6	20184065	20184181	MBOAT1
chr6	22778638	22778741	HDGFL1
chr6	23961991	23962087	NRSN1
chr6	27686876	27686991	LOC100507173
chr6	27714726	27714852	LOC100131289
chr6	31021192	31021313	HCG22
chr6	32430706	32430823	HLA-DRA
chr6	37717377	37717477	MDGA1
chr6	40741038	40741146	LRFN2
chr6	50388980	50389096	TFAP2D
chr6	50774203	50774317	TFAP2B
chr6	51186449	51186550	PKHD1
chr6	52129232	52129394	MCM3
chr6	52860576	52860715	GSTA4
chr6	54604856	54604956	FAM83B
chr6	55495540	55495646	HMGCLL1
chr6	55999567	55999659	COL21A1
chr6	58364719	58364828	GUSBP4
chr6	67440302	67440404	MCART3P
chr6	71085452	71085552	FAM135A
chr6	71339484	71339576	SMAP1
chr6	71700263	71700363	B3GAT2
chr6	76941246	76941346	IMPG1
chr6	78271667	78271782	HTR1B
chr6	78900397	78900499	IRAK1BP1
chr6	80096712	80096831	LCA5
chr6	81005045	81005129	BCKDHB
chr6	81662251	81662473	BCKDHB
chr6	82247271	82247401	FAM46A
chr6	82804933	82805026	IBTK
chr6	83909295	83909412	RWDD2A
chr6	84673648	84673766	CYB5R4
chr6	85506222	85506327	TBX18
chr6	91195838	91195940	MAP3K7
chr6	91602269	91602379	MAP3K7
chr6	92685437	92685547	MIR4643
chr6	94989580	94989661	TSG1
chr6	97203096	97203212	GPR63
chr6	98376245	98376360	MIR2113
chr6	101149231	101149322	ASCC3
chr6	102996030	102996137	GRIK2
chr6	107227590	107227690	LOC100422737
chr6	107229517	107229612	LOC100422737
chr6	111382670	111382785	GSTM2P1
chr6	111612258	111612385	REV3L
chr6	111932664	111932763	TRAF3IP2
chr6	115034081	115034195	HS3ST5
chr6	115267883	115267991	HS3ST5
chr6	115409566	115409652	FRK
chr6	118184269	118184381	SLC35F1
chr6	119419348	119419452	FAM184A
chr6	120326826	120326955	MAN1A1
chr6	124340117	124340230	NKAIN2
chr6	127883835	127883932	C6orf58
chr6	128299549	128299649	PTPRK
chr6	129085155	129085268	LAMA2
chr6	131083096	131083202	LOC100507203
chr6	132057481	132057586	ENPP3
chr6	132852307	132852421	TAAR9
chr6	134433547	134433664	HMGA1P7
chr6	134719760	134719851	LOC154092
chr6	135388207	135388288	HBS1L
chr6	135972502	135972603	LINC00271
chr6	136546674	136546790	FAM54A
chr6	137314310	137314425	NHEG1
chr6	137697522	137697629	OLIG3
chr6	139329344	139329459	REPS1
chr6	139370339	139370456	C6orf115
chr6	140908995	140909103	MIR4465
chr6	141027327	141027417	MIR4465
chr6	141752357	141752474	NMBR
chr6	143292124	143292239	LOC100507489
chr6	144951534	144951638	UTRN
chr6	147981813	147981934	SAMD5
chr6	148337802	148337903	SASH1
chr6	149188755	149188872	UST
chr6	150580010	150580151	PPP1R14C
chr6	150814916	150815026	IYD
chr6	150821864	150821985	IYD
chr6	152492096	152492212	SYNE1
chr6	153851199	153851296	RGS17
chr6	155952342	155952464	NOX3
chr6	158215253	158215359	SNX9
chr6	162163305	162163421	PARK2
chr6	164280069	164280179	QKI
chr6	164933420	164933536	C6orf118
chr6	164942236	164942357	C6orf118
chr6	166913043	166913175	RPS6KA2
chr6	168193540	168193657	C6orf123
chr6	168493652	168493765	FRMD1
chr6	169525791	169525889	THBS2
chr7	1561152	1561268	MAFK
chr7	1899768	1899818	MAD1L1
chr7	3188637	3188738	CARD11
chr7	3717026	3717126	SDK1
chr7	4008539	4008626	SDK1
chr7	4283126	4283240	SDK1
chr7	7558771	7558866	COL28A1
chr7	11606825	11606921	THSD7A
chr7	12971255	12971392	ARL4A
chr7	16319552	16319650	ISPD
chr7	20941925	20942034	RPL23P8
chr7	25115088	25115201	CYCS
chr7	26540970	26541058	LOC441204
chr7	26677965	26678062	C7orf71
chr7	27401187	27401309	EVX1
chr7	32029920	32030024	PDE1C
chr7	34329158	34329316	AAA1
chr7	35341568	35341668	LOC401324
chr7	35496767	35496863	LOC401324
chr7	36031061	36031184	2007-09-01
chr7	36362211	36362302	KIAA0895
chr7	36683419	36683528	AOAH
chr7	38122175	38122256	STARD3NL
chr7	38539477	38539593	AMPH
chr7	42422377	42422483	GLI3
chr7	47833046	47833130	PKD1L1
chr7	48169606	48169716	UPP1
chr7	50329994	50330209	IKZF1
chr7	53535982	53536096	FLJ45974
chr7	53837813	53837913	FLJ45974
chr7	56279908	56280008	LOC389493
chr7	63512743	63512855	ZNF727
chr7	66071824	66071971	KCTD7
chr7	67902596	67902700	STAG3L4
chr7	68782083	68782198	AUTS2
chr7	70419583	70419701	AUTS2
chr7	70713084	70713184	WBSCR17
chr7	71222111	71222216	CALN1
chr7	80851353	80851450	SEMA3C
chr7	81140643	81140759	HGF
chr7	81229771	81229871	HGF
chr7	81315460	81315601	HGF
chr7	81962730	81962848	CACNA2D1
chr7	82203112	82203229	CACNA2D1
chr7	82225263	82225422	CACNA2D1
chr7	86883015	86883125	C7orf23
chr7	88273373	88273487	ZNF804B
chr7	89020754	89020864	ZNF804B
chr7	90068978	90069084	CLDN12
chr7	91884310	91884420	ANKIB1
chr7	92218104	92218225	FAM133B
chr7	92535483	92535618	CDK6
chr7	92572177	92572282	CDK6
chr7	93652095	93652219	BET1
chr7	93878942	93879052	COL1A2
chr7	96380376	96380455	SHFM1
chr7	96796597	96796678	ACN9
chr7	97088994	97089091	TAC1
chr7	97089537	97089654	TAC1
chr7	99006234	99006350	PDAP1
chr7	99229632	99229787	ZNF498
chr7	99532781	99532892	GJC3
chr7	99933460	99933584	PMS2P1
chr7	105241217	105241321	ATXN7L1
chr7	105646464	105646562	CDHR3
chr7	106145156	106145273	C7orf74
chr7	112947878	112947997	LOC401397
chr7	114423250	114423357	FOXP2
chr7	114490184	114490313	MDFIC
chr7	116885887	116886003	ST7
chr7	116908007	116908113	WNT2
chr7	117636035	117636193	CTTNBP2
chr7	118519275	118519377	ANKRD7
chr7	118561353	118561468	ANKRD7
chr7	120702897	120703001	C7orf58
chr7	121403790	121403903	PTPRZ1
chr7	122962612	122962717	SLC13A1
chr7	123193306	123193422	NDUFA5
chr7	123972629	123972678	TMEM229A
chr7	124996225	124996325	POT1
chr7	125121571	125121677	POT1
chr7	125141034	125141144	POT1
chr7	128761686	128761799	LOC407835
chr7	129299835	129299946	NRF1
chr7	130708010	130708127	FLJ43663
chr7	130957414	130957529	MKLN1
chr7	131007219	131007301	MKLN1
chr7	131636751	131636839	PLXNA4
chr7	133550398	133550479	EXOC4
chr7	134539711	134539831	CALD1
chr7	134847271	134847361	TMEM140
chr7	135015912	135016017	CNOT4
chr7	135843391	135843491	LUZP6
chr7	136977204	136977306	PTN
chr7	139677042	139677163	TBXAS1
chr7	140639766	140639871	BRAF
chr7	140746070	140746183	LOC100507421
chr7	140895585	140895701	LOC100507421
chr7	140980254	140980371	LOC100507421
chr7	141208404	141208525	LOC100507421
chr7	142433578	142433693	PRSS1
chr7	143872842	143872941	CTAGE4
chr7	144831255	144831359	TPK1
chr7	144859696	144859842	TPK1
chr7	145721363	145721466	CNTNAP2
chr7	145916105	145916205	CNTNAP2
chr7	148565407	148565527	EZH2
chr7	151462291	151462381	PRKAG2
chr7	151578417	151578536	LOC100505483
chr7	151661584	151661689	GALNTL5
chr7	153193188	153193285	DPP6
chr7	154907505	154907611	HTR5A
chr7	154998367	154998487	INSIG1
chr7	155037498	155037598	INSIG1
chr7	156330200	156330306	LINC00244
chr7	158172534	158172705	PTPRN2
chr8	2220366	2220469	MYOM2
chr8	2573166	2573280	CSMD1
chr8	3888825	3888938	CSMD1
chr8	4632321	4632424	CSMD1
chr8	4774622	4774708	CSMD1
chr8	9794691	9794791	MIR124-1
chr8	9860354	9860458	MSRA
chr8	11080486	11080567	XKR6
chr8	13965942	13966046	SGCZ
chr8	14838049	14838160	SGCZ
chr8	15199104	15199212	SGCZ
chr8	15274691	15274791	TUSC3
chr8	15364053	15364167	TUSC3
chr8	15703428	15703533	TUSC3
chr8	16314472	16314590	MSR1
chr8	16892587	16892691	EFHA2
chr8	16999627	16999743	ZDHHC2
chr8	17456355	17456463	PDGFRL
chr8	19075663	19075764	LOC100128993
chr8	19930177	19930283	SLC18A1
chr8	19973502	19973628	SLC18A1
chr8	20917379	20917495	LOC286114
chr8	21321247	21321350	GFRA2
chr8	22826596	22826722	RHOBTB2
chr8	24092612	24092725	ADAM28
chr8	24958612	24958727	DOCK5
chr8	25215722	25215803	DOCK5
chr8	28314982	28315088	FBXO16
chr8	28530462	28530579	EXTL3
chr8	29874159	29874276	MIR548O2
chr8	30076043	30076149	MIR548O2
chr8	31408814	31408920	NRG1
chr8	31683923	31684037	NRG1
chr8	33524631	33524733	DUSP26
chr8	34662892	34663001	UNC5D
chr8	34730870	34730969	UNC5D
chr8	37340625	37340713	ZNF703
chr8	40153207	40153321	C8orf4
chr8	49430554	49430674	EFCAB1
chr8	52216008	52216101	PXDNL
chr8	52532153	52532268	PXDNL
chr8	58890928	58891042	FAM110B
chr8	63655417	63655502	NKAIN3
chr8	63686241	63686349	NKAIN3
chr8	64079030	64079146	YTHDF3
chr8	69961261	69961361	LOC100505718
chr8	74288476	74288578	LOC100128126
chr8	75482547	75482660	FLJ39080
chr8	76774198	76774314	HNF4G
chr8	80062454	80062554	IL7
chr8	83933696	83933800	RALYL
chr8	85795658	85795764	RALYL
chr8	88823899	88824011	DCAF4L2
chr8	90757037	90757131	RIPK2
chr8	94079272	94079369	LOC389676
chr8	94351965	94352088	LOC642924
chr8	95103850	95103951	CDH17
chr8	95481559	95481666	RAD54B
chr8	96135072	96135188	PLEKHF2
chr8	99362839	99362956	NIPAL2
chr8	99417957	99418054	KCNS2
chr8	103211647	103211752	RRM2B
chr8	104576016	104576116	RIMS2
chr8	112386812	112386927	CSMD3
chr8	114261333	114261447	CSMD3
chr8	114589565	114589664	CSMD3
chr8	114710591	114710691	CSMD3
chr8	116294158	116294227	TRPS1
chr8	116406709	116406819	TRPS1
chr8	117688592	117688683	EIF3H
chr8	117864192	117864298	RAD21
chr8	117910457	117910562	RAD21-AS1
chr8	117912409	117912494	RAD21-AS1
chr8	118275729	118275826	SLC30A8
chr8	118532937	118533054	MED30
chr8	118776759	118776873	EXT1
chr8	119919135	119919240	TNFRSF11B
chr8	119997055	119997168	TNFRSF11B
chr8	120835703	120835802	TAF2
chr8	123277331	123277445	ZHX2
chr8	123579822	123579933	ZHX2
chr8	123583739	123583819	ZHX2
chr8	123973803	123973902	ZHX2
chr8	124685078	124685199	ANXA13
chr8	124724440	124724534	ANXA13
chr8	124840802	124840907	FAM91A1
chr8	126545241	126545337	TRIB1
chr8	127019466	127019587	LOC100130231
chr8	131482413	131482508	ASAP1
chr8	131892277	131892377	ADCY8
chr8	132168967	132169068	ADCY8
chr8	134392078	134392167	ST3GAL1
chr8	135345745	135345861	ZFAT
chr8	136324163	136324254	LOC286094
chr8	136706845	136706951	KHDRBS3
chr8	136876341	136876447	KHDRBS3
chr8	138316713	138316802	FAM135B
chr8	138931625	138931714	FAM135B
chr8	139033103	139033190	FAM135B
chr8	143218659	143218761	MIR4472-1
chr8	144274112	144274220	GPIHBP1
chr9	1930292	1930408	SMARCA2
chr9	2388639	2388738	FLJ35024
chr9	2676161	2676273	VLDLR
chr9	3742810	3742926	GLIS3
chr9	11393649	11393750	PTPRD
chr9	16917481	16917593	BNC2
chr9	16983806	16983923	BNC2
chr9	17889076	17889175	SH3GL2
chr9	18333364	18333452	ADAMTSL1
chr9	18340708	18340823	ADAMTSL1
chr9	18693984	18694080	ADAMTSL1
chr9	18701985	18702092	ADAMTSL1
chr9	18838078	18838188	ADAMTSL1
chr9	19037526	19037632	FAM154A
chr9	19252127	19252227	DENND4C
chr9	19956530	19956640	SLC24A2
chr9	20582619	20582734	MLLT3
chr9	20584525	20584695	MLLT3
chr9	22058811	22058928	CDKN2B-AS
chr9	22197147	22197258	CDKN2B-AS
chr9	26157482	26157599	LOC100506422
chr9	26634191	26634295	C9orf82
chr9	26748186	26748309	C9orf82
chr9	26752854	26752971	C9orf82
chr9	29724569	29724683	MIR873
chr9	29940177	29940281	MIR873
chr9	30139768	30139885	MIR873
chr9	31578569	31578691	ACO1
chr9	32316514	32316642	ACO1
chr9	32455358	32455440	DDX58
chr9	34367027	34367142	KIAA1161
chr9	74272377	74272479	TMEM2
chr9	80759406	80759485	CEP78
chr9	80847508	80847625	CEP78
chr9	81318035	81318152	PSAT1
chr9	81341585	81341705	PSAT1
chr9	81704901	81705018	TLE4
chr9	83259872	83259975	TLE4
chr9	83714055	83714174	TLE1
chr9	84176118	84176219	TLE1
chr9	86222725	86222841	C9orf103
chr9	88530866	88530981	NAA35
chr9	89152571	89152669	ZCCHC6
chr9	92470357	92470509	UNQ6494
chr9	93759287	93759404	LOC100129316
chr9	94504366	94504480	ROR2
chr9	95909126	95909232	NINJ1
chr9	96160503	96160618	FAM120AOS
chr9	96893008	96893098	PTPDC1
chr9	97480004	97480089	C9orf3
chr9	99317543	99317629	CDC14B
chr9	100153158	100153274	LOC286359
chr9	101928109	101928230	TGFBR1
chr9	101998622	101998809	SEC61B
chr9	102000215	102000388	SEC61B
chr9	103308528	103308625	C9orf30-TMEFF1
chr9	103420443	103420530	MURC
chr9	103801913	103802055	LPPR1
chr9	106120939	106121038	CYLC2
chr9	106503308	106503412	SMC2
chr9	107040226	107040324	SMC2
chr9	107092613	107092727	OR13F1
chr9	110420564	110420669	KLF4
chr9	110559671	110559776	KLF4
chr9	112989705	112989806	TXN
chr9	113082630	113082746	TXNDC8
chr9	113251648	113251750	SVEP1
chr9	113854461	113854576	LPAR1
chr9	115127701	115127796	HSDL2
chr9	117446573	117446693	LOC100505478
chr9	118380988	118381093	2001-12-01
chr9	118595111	118595192	LINC00474
chr9	119680305	119680421	ASTN2
chr9	119787207	119787324	ASTN2
chr9	124879599	124879688	MIR4478
chr9	126698984	126699083	DENND1A
chr9	133272530	133272639	ASS1
chr9	137337053	137337134	RXRA
chr9	137764395	137764509	FCN2
chr9	138273291	138273406	LOC100506599
chr9	138324367	138324482	LOC100506599
chrM	2808	3070	.
chrUn_gl000220	117640	118083	LOC100507412
chrX	3347880	3347989	MXRA5
chrX	5613363	5613479	NLGN4X
chrX	6140881	6140998	NLGN4X
chrX	6458606	6458721	VCX3A
chrX	6547032	6547137	VCX3A
chrX	8340181	8340275	VCX3B
chrX	8427974	8428089	VCX3B
chrX	12102380	12102497	FRMPD4
chrX	13321439	13321553	ATXN3L
chrX	13469097	13469197	EGFL6
chrX	15216908	15216999	ASB9
chrX	15498272	15498383	PIR-FIGF
chrX	15920122	15920219	AP1S2
chrX	18889479	18889596	LOC100132163
chrX	24315448	24315563	FAM48B2
chrX	24526238	24526338	PDK3
chrX	24701330	24701434	PCYT1B
chrX	26928836	26928980	VENTXP1
chrX	27257510	27257606	SMEK3P
chrX	29789968	29790071	IL1RAPL1
chrX	30091686	30091802	IL1RAPL1
chrX	30291464	30291566	MAGEB1
chrX	34421972	34422088	TMEM47
chrX	34587128	34587227	TMEM47
chrX	34760319	34760427	TMEM47
chrX	35687974	35688092	MAGEB16
chrX	36466309	36466421	CXorf30
chrX	39293040	39293154	LOC286442
chrX	40291665	40291782	ATP6AP2
chrX	44523855	44523957	FUNDC1
chrX	46182452	46182528	ZNF673
chrX	47004002	47004122	NDUFB11
chrX	47685027	47685119	ZNF81
chrX	50948840	50948950	NUDT10
chrX	55885952	55886068	RRAGB
chrX	63613922	63614032	MTMR8
chrX	64738216	64738315	LAS1L
chrX	68884205	68884288	EDA
chrX	69000568	69000658	EDA
chrX	69429645	69429730	DGAT2L6
chrX	77922158	77922263	ZCCHC5
chrX	78885080	78885181	ITM2A
chrX	78887054	78887223	ITM2A
chrX	78899251	78899360	ITM2A
chrX	81505065	81505154	SH3BGRL
chrX	84594129	84594237	POF1B
chrX	85270259	85270375	CHM
chrX	86301704	86301807	DACH2
chrX	88861727	88861829	TGIF2LX
chrX	90388780	90388889	PABPC5
chrX	93500193	93500292	FAM133A
chrX	93633547	93633661	FAM133A
chrX	93990328	93990447	FAM133A
chrX	94748385	94748487	LOC643486
chrX	95720766	95720879	LOC643486
chrX	97927004	97927103	LOC442459
chrX	99121883	99121972	LOC442459
chrX	105349135	105349245	MUM1L1
chrX	106449540	106449666	NUP62CL
chrX	111587638	111587743	ZCCHC16
chrX	111782287	111782401	ZCCHC16
chrX	113028127	113028242	HTR2C
chrX	114435601	114435704	LRCH2
chrX	114594410	114594510	LUZP4
chrX	116331749	116331862	KLHL13
chrX	117030761	117030863	KLHL13
chrX	118425461	118425561	PGRMC1
chrX	119138359	119138476	NKAP
chrX	122891945	122892051	THOC2
chrX	122893877	122893974	THOC2
chrX	124346978	124347094	LOC100129520
chrX	131296406	131296517	FRMD7
chrX	133733450	133733532	PLAC1
chrX	135056052	135056158	MMGT1
chrX	135287939	135288041	FHL1
chrX	137256682	137256784	LOC158696
chrX	138072673	138072803	FGF13
chrX	140455361	140455474	SPANXC
chrX	141161896	141162008	MAGEC2
chrX	141168315	141168432	MAGEC2
chrX	141831147	141831247	SPANXN4
chrX	142132418	142132523	SPANXN4
chrX	142216045	142216161	SPANXN4
chrX	144262011	144262128	SPANXN1
chrX	145724216	145724330	CXorf51A
chrX	146956833	146956925	FMR1-AS1
chrX	148774536	148774637	MAGEA11
chrX	150044263	150044361	CD99L2
chrX	150609614	150609712	VMA21
chrX	151047187	151047310	MAGEA4
chrX	151057501	151057589	MAGEA4
chrX	151963463	151963563	MAGEA3
chrX	152370324	152370426	MAGEA1
chrX	153060080	153060212	SSR4
chrX	153195452	153195612	NAA10

## Sheet: Reh+PMA
RACE Peak			Closest Gene
chr1	2123363	2123568	C1orf86
chr1	11467930	11468045	PTCHD2
chr1	18215525	18215640	ACTL8
chr1	18905852	18905953	PAX7
chr1	19236099	19236217	IFFO2
chr1	31945310	31945445	LOC149086
chr1	38959156	38959279	LOC339442
chr1	41601129	41601248	SCMH1
chr1	42166575	42166680	HIVEP3
chr1	42187898	42188000	HIVEP3
chr1	42233844	42234018	HIVEP3
chr1	43094323	43094437	CCDC30
chr1	43952647	43952761	SZT2
chr1	51397085	51397217	FAF1
chr1	55203460	55203588	TTC4
chr1	57080294	57080401	PRKAA2
chr1	58185284	58185390	DAB1
chr1	58368626	58368734	DAB1
chr1	60201764	60201868	FGGY
chr1	68020004	68020137	SERBP1
chr1	68791577	68791711	WLS
chr1	76917911	76918018	ST6GALNAC3
chr1	79007294	79007423	PTGFR
chr1	79862759	79862864	ELTD1
chr1	99503272	99503378	LOC100129620
chr1	101418641	101418741	SLC30A7
chr1	101455668	101455890	DPH5
chr1	102834804	102834918	OLFM3
chr1	105158463	105158574	LOC100129138
chr1	107779353	107779477	NTNG1
chr1	108093071	108093216	VAV3
chr1	108436118	108436288	VAV3
chr1	108547896	108547996	VAV3
chr1	112068982	112069126	ADORA3
chr1	117994214	117994389	MAN1A2
chr1	118996488	118996595	SPAG17
chr1	119198994	119199101	TBX15
chr1	119906786	119906896	HAO2
chr1	153478565	153478677	S100A6
chr1	153633939	153634055	SNAPIN
chr1	157866060	157866174	CD5L
chr1	157867975	157868110	CD5L
chr1	163078385	163078554	RGS4
chr1	163511950	163512063	NUF2
chr1	163678154	163678248	NUF2
chr1	166747081	166747206	POGK
chr1	168731055	168731165	MGC4473
chr1	169842279	169842487	SCYL3
chr1	170803686	170803793	PRRX1
chr1	174173928	174174058	RABGAP1L
chr1	174571369	174571504	RABGAP1L
chr1	177429209	177429314	FAM5B
chr1	177701421	177701596	SEC16B
chr1	188005719	188005843	PLA2G4A
chr1	188564195	188564317	FAM5C
chr1	188701648	188701762	FAM5C
chr1	191457323	191457459	RGS18
chr1	194317009	194317144	CDC73
chr1	194699323	194699432	CDC73
chr1	194780250	194780384	KCNT2
chr1	194835292	194835387	KCNT2
chr1	198999777	198999912	LOC100131234
chr1	199647394	199647498	NR5A2
chr1	200247985	200248116	C1orf98
chr1	201798362	201798455	IPO9
chr1	204011709	204011795	LINC00303
chr1	204026517	204026646	SOX13
chr1	204598621	204598783	LRRN2
chr1	209874566	209874698	HSD11B1
chr1	210730899	210731032	HHAT
chr1	211640089	211640223	RD3
chr1	222238016	222238157	DUSP10
chr1	226532801	226532914	PARP1
chr1	228000693	228000797	PRSS38
chr1	234347773	234347900	SLC35F3
chr1	234831811	234831915	LOC100506810
chr1	236326912	236327067	GPR137B
chr1	236558794	236558894	EDARADD
chr1	240800370	240800476	GREM2
chr1	245121018	245121146	EFCAB2
chr1	247361694	247361921	MIR3916
chr10	528279	528395	DIP2C
chr10	1112741	1112870	WDR37
chr10	1189510	1189643	WDR37
chr10	1496246	1496383	ADARB2
chr10	1801344	1801469	ADARB2
chr10	2051631	2051770	LOC282980
chr10	2105559	2105749	LOC282980
chr10	2107493	2107634	LOC282980
chr10	2213226	2213347	LOC399708
chr10	4263554	4263665	LOC100216001
chr10	4442470	4442580	LOC100216001
chr10	6278983	6279093	PFKFB3
chr10	7144557	7144682	SFMBT2
chr10	15080571	15080678	OLAH
chr10	17277241	17277399	VIM
chr10	17568248	17568358	PTPLA
chr10	23198728	23198833	ARMC3
chr10	23834961	23835093	OTUD1
chr10	24139712	24139812	KIAA1217
chr10	24335410	24335510	KIAA1217
chr10	26015666	26015785	GPR158
chr10	30536802	30536923	MTPAP
chr10	31991149	31991243	ARHGAP12
chr10	37937182	37937295	MTRNR2L7
chr10	49394556	49394688	FRMPD2
chr10	52555750	52555884	A1CF
chr10	56965589	56965720	MTRNR2L5
chr10	64018896	64019013	RTKN2
chr10	64188129	64188322	ZNF365
chr10	65005136	65005237	JMJD1C
chr10	65720468	65720601	REEP3
chr10	67021533	67021645	ANXA2P3
chr10	72866088	72866202	UNC5B
chr10	75006862	75006997	DNAJC9
chr10	78271869	78272002	C10orf11
chr10	78913901	78913997	KCNMA1
chr10	79664374	79664507	DLG5
chr10	81075206	81075294	ZMIZ1
chr10	81114903	81114999	PPIF
chr10	82388108	82388213	SH2D4B
chr10	85909896	85910011	GHITM
chr10	88405003	88405089	OPN4
chr10	91931345	91931481	LOC643529
chr10	93095171	93095270	LOC100188947
chr10	98497243	98497376	PIK3AP1
chr10	98509992	98510246	PIK3AP1
chr10	101709915	101710047	DNMBP
chr10	108053842	108053940	SORCS1
chr10	109732088	109732222	SORCS1
chr10	110936988	110937078	XPNPEP1
chr10	112302088	112302245	SMC3
chr10	114166714	114166828	ACSL5
chr10	115780563	115780698	ADRB1
chr10	120248602	120248725	PRLHR
chr10	121376862	121376975	TIAL1
chr10	125305956	125306096	GPR26
chr10	132469156	132469288	MIR378C
chr10	132517770	132517889	MIR378C
chr10	134947503	134947608	GPR123
chr11	1286019	1286152	MUC5B
chr11	3206225	3206356	OSBPL5
chr11	3402153	3402287	LOC650368
chr11	6756078	6756201	GVINP1
chr11	9189861	9189966	DENND5A
chr11	10830372	10830497	EIF4G2
chr11	11110836	11110971	GALNTL4
chr11	11845443	11845556	USP47
chr11	13010988	13011134	LOC100506305
chr11	14541846	14541960	PSMA1
chr11	23658267	23658386	LOC100500938
chr11	26268340	26268476	ANO3
chr11	27911861	27912104	KIF18A
chr11	34460435	34460537	CAT
chr11	35071551	35071684	PDHX
chr11	36607829	36607971	RAG2
chr11	39491597	39491732	LRRC4C
chr11	40352116	40352228	LRRC4C
chr11	46450159	46450404	AMBRA1
chr11	57357416	57357520	SERPING1
chr11	59900681	59900815	MS4A2
chr11	63595040	63595157	C11orf84
chr11	64185770	64185895	RPS6KA4
chr11	73685720	73685946	UCP2
chr11	74168914	74169028	KCNE3
chr11	84040487	84040646	DLG2
chr11	88417948	88418062	GRM5
chr11	94658601	94658700	CWC15
chr11	97252976	97253103	JRKL
chr11	102217943	102218084	BIRC2
chr11	103987553	103987687	PDGFD
chr11	108338012	108338165	C11orf65
chr11	109029506	109029592	DDX10
chr11	109031436	109031549	DDX10
chr11	109479299	109479412	C11orf87
chr11	109645774	109645887	ZC3H12C
chr11	109674658	109674772	ZC3H12C
chr11	110183030	110183139	RDX
chr11	110201569	110201667	RDX
chr11	110214742	110214853	RDX
chr11	112367297	112367393	C11orf34
chr11	113749380	113749525	USP28
chr11	126518005	126518105	KIRREL3
chr11	128240079	128240191	ETS1
chr12	1635065	1635170	LOC100292680
chr12	6576149	6576284	VAMP1
chr12	10691293	10691407	KLRAP1
chr12	13420864	13420968	EMP1
chr12	15916995	15917128	EPS8
chr12	19737519	19737658	AEBP2
chr12	21810686	21810797	LDHB
chr12	24875773	24875908	BCAT1
chr12	24877922	24878046	BCAT1
chr12	24928814	24928927	BCAT1
chr12	25005008	25005137	BCAT1
chr12	25108468	25108604	BCAT1
chr12	31836533	31836668	AMN1
chr12	38625315	38625438	ALG10B
chr12	41725505	41725616	PDZRN4
chr12	50505940	50506074	C12orf62
chr12	52042298	52042430	SCN8A
chr12	57032945	57033051	ATP5B
chr12	57081800	57081912	PTGES3
chr12	63821155	63821288	DPY19L2
chr12	66032532	66032649	RPSAP52
chr12	66316656	66316769	HMGA2
chr12	66414349	66414459	HMGA2
chr12	68381096	68381227	IFNG
chr12	68837769	68837882	MDM1
chr12	76056308	76056443	KRR1
chr12	76365245	76365359	PHLDA1
chr12	78714546	78714669	NAV3
chr12	84255506	84255631	TMTC2
chr12	86547476	86547576	MGAT4C
chr12	87108273	87108439	MGAT4C
chr12	88535708	88535866	CEP290
chr12	89445744	89445926	LOC728084
chr12	89447701	89447829	LOC728084
chr12	90631324	90631436	LOC338758
chr12	90674639	90674766	LOC338758
chr12	90676542	90676686	LOC338758
chr12	91041258	91041358	C12orf37
chr12	93335092	93335223	EEA1
chr12	93551922	93552054	LOC643339
chr12	93559069	93559182	LOC643339
chr12	94027831	94027962	CRADD
chr12	104864057	104864167	CHST11
chr12	105927824	105927929	C12orf75
chr12	111298761	111298883	CCDC63
chr12	111374366	111374489	LOC100131138
chr12	111568933	111569046	CUX2
chr12	111571165	111571343	CUX2
chr12	111848596	111848767	SH2B3
chr12	112847258	112847398	RPL6
chr12	113470990	113471101	OAS2
chr12	113784694	113784804	PLBD2
chr12	113975423	113975537	LHX5
chr12	115803792	115803936	MED13L
chr12	118792517	118792645	TAOK3
chr12	121629163	121629271	P2RX7
chr12	124961822	124961952	NCOR2
chr12	126796474	126796596	LOC100128554
chr12	126815005	126815111	LOC100128554
chr12	126872770	126872890	LOC100128554
chr12	128045124	128045263	FLJ37505
chr12	128203057	128203143	FLJ37505
chr12	129594180	129594316	TMEM132D
chr12	132102696	132102786	SFSWAP
chr13	19128868	19129002	ANKRD20A9P
chr13	19156188	19156371	ANKRD20A9P
chr13	21776041	21776145	MRP63
chr13	28841733	28841868	PAN3
chr13	31037352	31037447	HMGB1
chr13	31501572	31501685	LOC100507064
chr13	32559760	32559873	EEF1DP3
chr13	35302381	35302498	NBEA
chr13	36946959	36947045	SPG20
chr13	38410188	38410331	TRPC4
chr13	38558531	38558666	TRPC4
chr13	38624891	38624987	TRPC4
chr13	39160376	39160490	FREM2
chr13	43331546	43331644	C13orf30
chr13	43393871	43393993	C13orf30
chr13	47497650	47497802	HTR2A
chr13	47553270	47553374	HTR2A
chr13	48620631	48620774	NUDT15
chr13	49458134	49458268	FNDC3A
chr13	56357024	56357155	PRR20C
chr13	56917304	56917425	PRR20C
chr13	58720250	58720363	PCDH17
chr13	59883239	59883342	DIAPH3
chr13	60525395	60525521	DIAPH3
chr13	60529470	60529596	DIAPH3
chr13	60982141	60982346	TDRD3
chr13	63306780	63306950	OR7E156P
chr13	63450397	63450510	OR7E156P
chr13	63452318	63452452	OR7E156P
chr13	63457667	63457765	OR7E156P
chr13	63631306	63631430	OR7E156P
chr13	64636570	64636758	OR7E156P
chr13	64665484	64665626	OR7E156P
chr13	68917843	68917968	LOC338862
chr13	71293194	71293330	ATXN8OS
chr13	73801910	73802038	KLF5
chr13	74103610	74103717	KLF12
chr13	77845767	77845896	MYCBP2
chr13	80607659	80607793	SPRY2
chr13	80618392	80618492	SPRY2
chr13	80721412	80721509	SPRY2
chr13	83966968	83967088	SLITRK1
chr13	84202951	84203103	SLITRK1
chr13	86270244	86270364	SLITRK6
chr13	87087733	87087841	SLITRK6
chr13	87778354	87778558	MIR4500HG
chr13	89571479	89571605	SLITRK5
chr13	89681321	89681462	MIR622
chr13	89964554	89964698	MIR622
chr13	91013211	91013315	MIR622
chr13	91297127	91297224	LINC00410
chr13	91782665	91782796	LINC00410
chr13	92528240	92528423	GPC5
chr13	92530200	92530336	GPC5
chr13	92570318	92570441	GPC5
chr13	93498335	93498525	GPC5
chr13	95054950	95055046	GPC6
chr13	95073230	95073375	GPC6
chr13	100104206	100104318	MIR548AN
chr13	100113268	100113372	TM9SF2
chr13	101031876	101031984	PCCA
chr13	109109865	109109973	MYO16
chr13	110354373	110354518	IRS2
chr13	110617244	110617354	IRS2
chr13	111594766	111594901	ANKRD10
chr13	111602188	111602330	ANKRD10
chr13	111627519	111627640	ANKRD10
chr13	114518553	114518669	FAM70B
chr14	20925343	20925449	APEX1
chr14	21134865	21134978	ANG
chr14	21458364	21458475	METTL17
chr14	23019278	23019403	DAD1
chr14	24037056	24037182	AP1G2
chr14	25018576	25018683	CTSG
chr14	26714702	26714822	NOVA1
chr14	32523899	32524008	C14orf128
chr14	35343888	35344001	BAZ1A
chr14	35409142	35409359	C14orf19
chr14	37158311	37158415	SLC25A21
chr14	37469986	37470109	SLC25A21
chr14	38800242	38800354	CLEC14A
chr14	38973138	38973271	LOC283547
chr14	39011196	39011313	LOC283547
chr14	42457946	42458080	LRFN5
chr14	46341496	46341620	MIS18BP1
chr14	47426116	47426209	MDGA2
chr14	50053385	50053593	RPS29
chr14	50403193	50403318	ARF6
chr14	50872979	50873209	CDKL1
chr14	51960191	51960299	FRMD6
chr14	52372555	52372655	GNG2
chr14	54382594	54382708	BMP4
chr14	54453588	54453695	BMP4
chr14	54613697	54613854	BMP4
chr14	54779664	54779768	CDKN3
chr14	58274589	58274696	SLC35F4
chr14	62697541	62697647	FLJ43390
chr14	64713078	64713166	ESR2
chr14	65846858	65846970	FUT8
chr14	66117117	66117288	FUT8
chr14	69192833	69192945	ZFP36L1
chr14	70753655	70753768	SYNJ2BP-COX16
chr14	71825447	71825576	SNORD56B
chr14	81413278	81413415	CEP128
chr14	81675596	81675740	GTF2A1
chr14	81723125	81723230	STON2
chr14	82495016	82495287	SEL1L
chr14	82661033	82661147	SEL1L
chr14	82889330	82889444	SEL1L
chr14	83317252	83317365	SEL1L
chr14	83764443	83764572	SEL1L
chr14	84620633	84620769	FLRT2
chr14	85271399	85271514	FLRT2
chr14	85654492	85654609	FLRT2
chr14	86029815	86029910	FLRT2
chr14	86633036	86633160	FLRT2
chr14	87430413	87430537	LOC283585
chr14	87700392	87700516	LOC283585
chr14	87766497	87766610	LOC283585
chr14	88338604	88338742	GALC
chr14	88351596	88351700	GALC
chr14	88746238	88746372	KCNK10
chr14	90186526	90186640	EFCAB11
chr14	90480183	90480283	TDP1
chr14	92630279	92630510	CPSF2
chr14	93328736	93328843	GOLGA5
chr14	93338642	93338776	GOLGA5
chr14	93339792	93339925	GOLGA5
chr14	93366489	93366593	CHGA
chr14	95920004	95920118	C14orf49
chr14	97375246	97375364	VRK1
chr14	97644015	97644116	VRK1
chr14	97646075	97646220	VRK1
chr14	97903762	97903888	LOC100129345
chr14	99005428	99005563	C14orf177
chr14	99523028	99523124	BCL11B
chr14	100545304	100545432	EVL
chr14	100800131	100800274	WARS
chr14	105140389	105140504	MIR4710
chr15	23188129	23188265	WHAMMP3
chr15	27622608	27622723	GABRG3
chr15	33502042	33502170	RYR3
chr15	34880551	34880664	GOLGA8B
chr15	38318064	38318212	TMCO5A
chr15	38332254	38332527	TMCO5A
chr15	38339664	38339819	TMCO5A
chr15	38428134	38428285	SPRED1
chr15	38531427	38531540	SPRED1
chr15	38562723	38562830	SPRED1
chr15	38974429	38974556	C15orf53
chr15	43490135	43490249	EPB42
chr15	45103614	45103711	TRIM69
chr15	49907726	49907822	C15orf33
chr15	53315178	53315291	ONECUT1
chr15	54902013	54902117	UNC13C
chr15	56651043	56651179	TEX9
chr15	56689930	56690096	TEX9
chr15	61881211	61881349	VPS13C
chr15	62574061	62574206	C2CD4B
chr15	66721537	66721641	MAP2K1
chr15	69745134	69745245	RPLP1
chr15	70656457	70656599	TLE3
chr15	70815603	70815700	UACA
chr15	70885592	70885701	UACA
chr15	71982995	71983119	THSD4
chr15	75230263	75230442	COX5A
chr15	75918192	75918304	SNUPN
chr15	80478577	80478673	FAH
chr15	81579194	81579295	IL16
chr15	91284009	91284139	BLM
chr15	91803959	91804084	SV2B
chr15	96603971	96604105	NR2F2
chr15	97592375	97592509	SPATA8
chr15	99941438	99941585	LRRC28
chr15	101835333	101835467	SNRPA1
chr15	102182678	102182804	TM2D3
chr16	7839028	7839157	RBFOX1
chr16	10251373	10251491	GRIN2A
chr16	13515184	13515317	SHISA9
chr16	15629658	15629784	C16orf45
chr16	15657463	15657584	C16orf45
chr16	15666744	15666878	C16orf45
chr16	15667925	15668052	C16orf45
chr16	19103044	19103168	COQ7
chr16	21127737	21127860	DNAH3
chr16	27258604	27258733	NSMCE1
chr16	31123645	31123821	BCKDK
chr16	31769858	31769974	ZNF720
chr16	51457140	51457253	SALL1
chr16	51660957	51661089	LOC388276
chr16	51666347	51666451	LOC388276
chr16	51890869	51890980	LOC388276
chr16	53109513	53109648	CHD9
chr16	54510844	54510977	IRX3
chr16	54907976	54908102	CRNDE
chr16	58455203	58455325	GINS3
chr16	60118544	60118651	LOC644649
chr16	60128448	60128579	LOC644649
chr16	61287050	61287146	CDH8
chr16	67293724	67293823	SLC9A5
chr16	67978250	67978356	SLC12A4
chr16	76268951	76269083	CNTNAP4
chr16	77530867	77530985	ADAMTS18
chr16	78128711	78128844	WWOX
chr16	80704253	80704367	CDYL2
chr16	81755284	81755380	CMIP
chr16	82965242	82965356	CDH13
chr16	82984069	82984246	CDH13
chr16	83252488	83252620	CDH13
chr16	88876083	88876202	APRT
chr16	89571784	89571802	SPG7
chr17	7529674	7529769	SAT2
chr17	7760702	7760882	LSMD1
chr17	12070266	12070405	MAP2K4
chr17	13684380	13684515	HS3ST3A1
chr17	18154163	18154266	FLII
chr17	21274030	21274149	KCNJ12
chr17	27717452	27717559	MIR4523
chr17	30771479	30771624	PSMD11
chr17	39878891	39879019	HAP1
chr17	46752970	46753097	MIR196A1
chr17	48224527	48224688	PPP1R9B
chr17	48940277	48940448	TOB1
chr17	50544004	50544138	CA10
chr17	59322451	59322552	BCAS3
chr17	62011806	62011903	CD79B
chr17	65700588	65700723	PITPNC1
chr17	66823148	66823276	ABCA8
chr17	67521675	67521817	MAP2K6
chr17	67550274	67550438	MAP2K6
chr17	67559489	67559625	MAP2K6
chr17	67595773	67595905	MAP2K6
chr17	67696434	67696549	MAP2K6
chr17	67744808	67744934	MAP2K6
chr17	67781897	67782021	MAP2K6
chr17	67906893	67906999	KCNJ16
chr17	68028152	68028266	KCNJ16
chr17	68338974	68339094	KCNJ2
chr17	68394931	68395045	KCNJ2
chr17	68572863	68572976	KCNJ2
chr17	69617074	69617180	SOX9
chr17	70387121	70387297	LOC100499467
chr17	72931462	72931581	OTOP3
chr17	73262110	73262280	MRPS7
chr17	73754329	73754585	GALK1
chr17	74560622	74560714	LOC100507246
chr17	77158347	77158502	RBFOX3
chr17	78622685	78622790	RPTOR
chr17	79336010	79336123	TMEM105
chr18	548599	548711	CETN1
chr18	6123478	6123564	L3MBTL4
chr18	8445101	8445236	PTPRM
chr18	13035341	13035455	CEP192
chr18	20857278	20857377	CABLES1
chr18	22276332	22276441	LOC729950
chr18	26055023	26055136	CDH2
chr18	29545589	29545718	TRAPPC8
chr18	32485070	32485187	DTNA
chr18	33077773	33077886	INO80C
chr18	39394631	39394741	PIK3C3
chr18	39438759	39438858	PIK3C3
chr18	39455678	39455835	PIK3C3
chr18	39580620	39580750	PIK3C3
chr18	39695466	39695597	PIK3C3
chr18	42251869	42251993	SETBP1
chr18	43569315	43569448	PSTPIP2
chr18	44722458	44722552	IER3IP1
chr18	44812057	44812158	IER3IP1
chr18	55879581	55879694	NEDD4L
chr18	56447356	56447474	MALT1
chr18	57213000	57213133	CCBE1
chr18	61222173	61222297	SERPINB12
chr18	61427014	61427127	SERPINB7
chr18	61428942	61429055	SERPINB7
chr18	62453063	62453169	LOC284294
chr18	62658728	62658844	LOC284294
chr18	63882062	63882178	CDH19
chr18	65728265	65728399	LOC643542
chr18	65906199	65906312	LOC643542
chr18	65936811	65936920	LOC643542
chr18	66096419	66096566	TMX3
chr18	66231145	66231330	TMX3
chr18	71197393	71197532	LOC100505817
chr18	71452134	71452258	FBXO15
chr18	71657469	71657563	FBXO15
chr18	72731703	72731841	ZNF407
chr18	72785986	72786135	ZNF407
chr18	72816052	72816166	ZNF407
chr18	73447897	73448001	C18orf62
chr19	5676832	5676921	C19orf70
chr19	5916288	5916390	RANBP3
chr19	6000621	6000731	RFX2
chr19	6381159	6381431	GTF2F1
chr19	6413804	6414016	KHSRP
chr19	7696344	7696458	C19orf79
chr19	8431208	8431320	ANGPTL4
chr19	11488473	11488664	EPOR
chr19	13864453	13864595	CCDC130
chr19	16308721	16308842	AP1M1
chr19	17615076	17615217	SLC27A1
chr19	23887332	23887467	ZNF675
chr19	28819639	28819768	LOC148189
chr19	29087923	29088016	LOC148145
chr19	30054653	30054760	VSTM2B
chr19	30534168	30534301	C19orf2
chr19	31735176	31735298	TSHZ3
chr19	34046699	34046819	PEPD
chr19	38874214	38874324	PSMD8
chr19	42891513	42891631	CNFN
chr19	47029667	47029779	LOC100506012
chr19	47568234	47568332	ZC3H4
chr19	47776901	47777024	PRR24
chr19	50363569	50363655	PTOV1
chr19	50363841	50363944	PTOV1
chr19	56824637	56824777	ZNF542
chr2	1635917	1636054	PXDN
chr2	1803670	1803763	MYT1L
chr2	2431274	2431384	MYT1L
chr2	2535704	2535790	MYT1L
chr2	4295744	4295858	LOC100505964
chr2	4980730	4980843	LOC727982
chr2	5566446	5566587	SOX11
chr2	5683386	5683494	SOX11
chr2	6101996	6102129	LOC150622
chr2	6334658	6334786	LOC400940
chr2	6924916	6925049	LINC00487
chr2	7239997	7240092	RNF144A
chr2	7780415	7780530	LOC100506274
chr2	8034500	8034611	LOC339788
chr2	8856190	8856314	KIDINS220
chr2	11029084	11029217	KCNF1
chr2	11402707	11402824	ROCK2
chr2	11720091	11720225	GREB1
chr2	11821533	11821647	NTSR2
chr2	12603363	12603490	TRIB2
chr2	12756714	12756824	TRIB2
chr2	13095355	13095473	LOC100506474
chr2	14131248	14131383	FAM84A
chr2	14375967	14376071	FAM84A
chr2	15038797	15038896	FAM84A
chr2	15054108	15054218	NBAS
chr2	15633232	15633336	NBAS
chr2	16165995	16166110	MYCN
chr2	17884013	17884127	SMC6
chr2	18005042	18005195	MSGN1
chr2	18351344	18351463	KCNS3
chr2	18730634	18730747	RDH14
chr2	20678291	20678377	RHOB
chr2	22065540	22065648	LOC645949
chr2	24674828	24674937	ITSN2
chr2	25109965	25110072	ADCY3
chr2	27907983	27908115	SLC4A1AP
chr2	30490026	30490160	LBH
chr2	30554544	30554658	LBH
chr2	30594328	30594462	LCLAT1
chr2	32951904	32952026	TTC27
chr2	33931898	33932034	MYADML
chr2	36275754	36275883	LOC100288911
chr2	36384370	36384473	LOC100288911
chr2	40808073	40808252	SLC8A1
chr2	40838106	40838291	SLC8A1
chr2	42205653	42205778	LOC400950
chr2	44406271	44406376	PPM1B
chr2	44524021	44524125	SLC3A1
chr2	47684533	47684643	MSH2
chr2	54342708	54342838	ACYP2
chr2	54501238	54501368	ACYP2
chr2	54621633	54621764	C2orf73
chr2	58485799	58485909	FANCL
chr2	60343700	60343814	MIR4432
chr2	65275130	65275288	CEP68
chr2	66582854	66582983	MIR4778
chr2	66972399	66972513	MEIS1
chr2	67042190	67042314	MEIS1
chr2	67735498	67735618	ETAA1
chr2	68054667	68054856	C1D
chr2	68623157	68623293	PLEK
chr2	70645595	70645723	TGFA
chr2	71349729	71349829	MCEE
chr2	74154006	74154152	DGUOK
chr2	76532754	76532856	LRRTM4
chr2	80719337	80719436	CTNNA2
chr2	99920749	99920884	LYG1
chr2	100544440	100544575	AFF3
chr2	110451131	110451243	ANKRD57
chr2	110905813	110905947	NPHP1
chr2	110911705	110911863	NPHP1
chr2	110913820	110913987	NPHP1
chr2	111881302	111881397	BCL2L11
chr2	114448625	114448730	SLC35F5
chr2	132619284	132619413	C2orf27B
chr2	136007269	136007383	ZRANB3
chr2	141815155	141815291	LRP1B
chr2	143874852	143874986	ARHGAP15
chr2	147581166	147581279	PABPC1P2
chr2	148077917	148078027	ACVR2A
chr2	148177662	148177777	ACVR2A
chr2	150985225	150985338	RND3
chr2	153572505	153572664	PRPF40A
chr2	153573786	153573966	PRPF40A
chr2	155062114	155062245	GALNT13
chr2	157879209	157879301	GALNT5
chr2	158033324	158033432	GALNT5
chr2	159145379	159145491	CCDC148
chr2	162419058	162419185	SLC4A10
chr2	163954261	163954373	KCNH7
chr2	166629783	166629917	GALNT3
chr2	173750247	173750361	RAPGEF4
chr2	179946508	179946614	SESTD1
chr2	189248967	189249086	GULP1
chr2	190851951	190852063	MSTN
chr2	192086032	192086136	MYO1B
chr2	196229584	196229717	SLC39A10
chr2	196344295	196344394	SLC39A10
chr2	207101311	207101503	GPR1
chr2	222529815	222529946	EPHA4
chr2	224532899	224533009	SCG2
chr2	224887643	224887760	SERPINE2
chr2	224980281	224980385	SERPINE2
chr2	224990237	224990351	SERPINE2
chr2	225291555	225291653	FAM124B
chr2	226884348	226884438	KIAA1486
chr2	227642416	227642521	IRS1
chr2	229227265	229227398	SPHKAP
chr2	234485996	234486102	USP40
chr2	235166326	235166452	SPP2
chr2	235192096	235192298	SPP2
chr2	235218084	235218217	ARL4C
chr2	238363285	238363388	MLPH
chr2	239491519	239491617	LOC151171
chr2	239527013	239527141	LOC151171
chr2	239683165	239683289	TWIST2
chr2	239869550	239869676	FLJ43879
chr2	241647940	241648069	KIF1A
chr2	242670243	242670351	ING5
chr20	1145731	1145888	PSMF1
chr20	1828123	1828267	SIRPA
chr20	4004646	4004775	RNF24
chr20	4557224	4557365	PRNP
chr20	7121444	7121549	BMP2
chr20	11161916	11162053	LOC339593
chr20	15903874	15903987	MACROD2
chr20	18109320	18109420	PET117
chr20	19709749	19709898	SLC24A3
chr20	22529165	22529277	LINC00261
chr20	22531145	22531260	LINC00261
chr20	22940396	22940531	SSTR4
chr20	31522527	31522640	SUN5
chr20	32482228	32482340	CHMP4B
chr20	40256540	40256671	CHD6
chr20	42455732	42455837	TOX2
chr20	42735254	42735380	JPH2
chr20	43588896	43589040	TOMM34
chr20	49678718	49678849	KCNG1
chr20	50879402	50879510	ZFP64
chr20	52671869	52672002	BCAS1
chr20	56058214	56058548	CTCFL
chr20	57102168	57102286	LOC149773
chr20	57111927	57112040	LOC149773
chr20	58867315	58867434	MIR4533
chr20	61368260	61368386	NTSR1
chr21	14555336	14555470	ANKRD30BP2
chr21	14582646	14582839	ANKRD30BP2
chr21	14702654	14702768	MIR3156-3
chr21	14709810	14709962	MIR3156-3
chr21	16042588	16042715	SAMSN1
chr21	16052041	16052151	SAMSN1
chr21	16215971	16216104	NRIP1
chr21	16234087	16234199	NRIP1
chr21	17005832	17005933	USP25
chr21	17248784	17248902	USP25
chr21	18054603	18054689	LINC00478
chr21	19378374	19378478	CHODL
chr21	19858103	19858237	TMPRSS15
chr21	20834127	20834253	TMPRSS15
chr21	23058570	23058679	LINC00317
chr21	23406647	23406788	LINC00308
chr21	23966240	23966370	LINC00308
chr21	26637139	26637244	LINC00158
chr21	26874725	26874857	MIR155HG
chr21	27842838	27842935	CYYR1
chr21	29277509	29277643	LINC00314
chr21	29288681	29288825	LINC00314
chr21	29413635	29413749	LINC00314
chr21	29420723	29420869	LINC00314
chr21	29430124	29430259	LINC00314
chr21	29570157	29570290	LINC00314
chr21	29715683	29715815	LINC00161
chr21	32722916	32723021	TIAM1
chr21	33903273	33903401	C21orf63
chr21	34359760	34359863	OLIG2
chr21	35284586	35284716	ATP5O
chr21	35902214	35902327	RCAN1
chr21	36669214	36669327	RUNX1
chr21	36940980	36941108	MIR802
chr21	37177004	37177138	MIR802
chr21	37214312	37214431	MIR802
chr21	37470446	37470556	LOC100133286
chr21	37838675	37838775	CLDN14
chr21	40150501	40150605	LINC00114
chr21	40917299	40917433	SH3BGR
chr21	42312118	42312219	DSCAM
chr21	42524194	42524303	LINC00323
chr21	43039771	43039896	LINC00111
chr21	45191561	45191703	CSTB
chr21	46579080	46579183	ADARB1
chr21	47013491	47013664	SLC19A1
chr21	47556868	47556978	FTCD
chr22	17232432	17232545	XKR3
chr22	27766479	27766604	MN1
chr22	39130852	39130962	SUN2
chr22	39635882	39635983	PDGFB
chr22	42907921	42908026	SERHL
chr22	44573879	44573992	PARVG
chr22	46067730	46067848	ATXN10
chr22	46409276	46409399	LOC730668
chr22	47512301	47512418	TBC1D22A
chr22	49583684	49583816	LOC100128946
chr22	50051068	50051188	C22orf34
chr22	50133200	50133335	BRD1
chr3	3168700	3168801	TRNT1
chr3	6210153	6210250	GRM7
chr3	7382013	7382120	GRM7
chr3	11448126	11448233	ATG7
chr3	12882897	12883039	RPL32
chr3	17064939	17065120	PLCL2
chr3	25824794	25824936	NGLY1
chr3	26160819	26160951	LOC285326
chr3	26188417	26188542	LOC285326
chr3	28065200	28065313	CMC1
chr3	28067396	28067494	CMC1
chr3	31113969	31114151	GADL1
chr3	37184371	37184598	LRRFIP2
chr3	39183424	39183541	CSRNP1
chr3	45833145	45833261	SLC6A20
chr3	58464663	58464752	KCTD6
chr3	60781686	60781819	FHIT
chr3	67561914	67562024	SUCLG2
chr3	69040970	69041083	C3orf64
chr3	72316192	72316306	LOC201617
chr3	72529282	72529369	RYBP
chr3	72529457	72529575	RYBP
chr3	73261432	73261564	PPP4R2
chr3	77778483	77778610	ROBO2
chr3	78611049	78611143	ROBO1
chr3	80577741	80577868	ROBO1
chr3	83666192	83666278	LOC440970
chr3	84557478	84557582	LOC440970
chr3	84869316	84869442	LOC440970
chr3	87645425	87645538	POU1F1
chr3	89819577	89819692	EPHA3
chr3	95145151	95145283	LOC255025
chr3	99563659	99563788	MIR548G
chr3	102574910	102575044	ZPLD1
chr3	107843857	107843992	CD47
chr3	108150274	108150396	MYH15
chr3	109282205	109282307	FLJ25363
chr3	109437796	109437910	FLJ25363
chr3	109449786	109449920	FLJ25363
chr3	109906643	109906746	FLJ25363
chr3	110041164	110041333	PVRL3-AS1
chr3	110050517	110050656	PVRL3-AS1
chr3	110052456	110052584	PVRL3-AS1
chr3	110223931	110224070	PVRL3-AS1
chr3	112475276	112475400	CD200R1L
chr3	113806554	113806849	QTRTD1
chr3	116911887	116912001	LSAMP-AS3
chr3	118528788	118528899	IGSF11
chr3	125960809	125960920	ALDH1L1
chr3	132618663	132618749	NPHP3-AS1
chr3	140480162	140480296	TRIM42
chr3	143739922	143740034	C3orf58
chr3	147672660	147672794	ZIC1
chr3	150321069	150321228	SELT
chr3	151269928	151270034	MIR548H2
chr3	151305609	151305717	MIR548H2
chr3	156287842	156287948	SSR3
chr3	157282510	157282623	C3orf55
chr3	160296297	160296417	KPNA4
chr3	161319994	161320103	OTOL1
chr3	161494023	161494148	OTOL1
chr3	161668126	161668229	OTOL1
chr3	161934235	161934383	OTOL1
chr3	162366361	162366465	LOC647107
chr3	162904437	162904560	LOC647107
chr3	163199720	163199860	LOC647107
chr3	164366452	164366559	SI
chr3	166641918	166642047	ZBBX
chr3	167888065	167888185	GOLIM4
chr3	168236527	168236634	EGFEM1P
chr3	169530345	169530472	LRRC34
chr3	171076092	171076205	TNIK
chr3	174991885	174992022	NAALADL2
chr3	177345987	177346120	TBL1XR1
chr3	177852492	177852592	KCNMB2
chr3	181754501	181754614	SOX2-OT
chr3	183079280	183079405	MCF2L2
chr3	183985147	183985283	ECE2
chr3	184443724	184443838	MAGEF1
chr3	186314754	186314984	DNAJB11
chr3	190895733	190895830	OSTN
chr3	190934865	190934975	OSTN
chr3	194361592	194361698	LSG1
chr3	195913911	195914039	ZDHHC19
chr4	467848	467962	ABCA11P
chr4	1042623	1042743	FGFRL1
chr4	1250125	1250260	C4orf42
chr4	1967429	1967635	WHSC1
chr4	2384538	2384671	ZFYVE28
chr4	4552168	4552302	LOC100507266
chr4	4925534	4925648	MSX1
chr4	5068804	5068917	STK32B
chr4	5129632	5129721	STK32B
chr4	5551658	5551770	EVC2
chr4	7642990	7643088	SORCS2
chr4	8289189	8289307	HTRA3
chr4	11687577	11687706	HS3ST1
chr4	14346848	14346936	LOC152742
chr4	15910641	15910771	FGFBP1
chr4	19218035	19218160	SLIT2
chr4	19309252	19309367	SLIT2
chr4	20785025	20785149	KCNIP4
chr4	22789802	22789942	GBA3
chr4	22999083	22999249	GBA3
chr4	23103068	23103203	MIR548AJ2
chr4	23105174	23105302	MIR548AJ2
chr4	23107128	23107232	MIR548AJ2
chr4	23109712	23109825	MIR548AJ2
chr4	23128758	23128869	MIR548AJ2
chr4	26019684	26019813	C4orf52
chr4	26042095	26042201	C4orf52
chr4	26824730	26824840	STIM2
chr4	30106411	30106529	PCDH7
chr4	30615636	30615938	PCDH7
chr4	30648775	30648918	PCDH7
chr4	31194643	31194778	PCDH7
chr4	35454469	35454571	ARAP2
chr4	35503506	35503638	ARAP2
chr4	36617046	36617153	DTHD1
chr4	36733683	36733828	DTHD1
chr4	36934960	36935066	MIR4801
chr4	38552290	38552423	FLJ13197
chr4	38824549	38824660	TLR6
chr4	40300682	40300798	CHRNA9
chr4	40922232	40922345	APBB2
chr4	41848117	41848216	TMEM33
chr4	42465378	42465486	ATP8A1
chr4	45735754	45735863	GABRG1
chr4	46914002	46914109	COX7B2
chr4	47200837	47200930	GABRB1
chr4	47638642	47638763	CORIN
chr4	57489858	57489972	HOPX
chr4	58322348	58322435	LOC255130
chr4	63711166	63711275	LPHN3
chr4	71993881	71993988	SLC4A4
chr4	72628447	72628574	GC
chr4	72975921	72976040	NPFFR2
chr4	73079598	73079712	NPFFR2
chr4	74682251	74682362	CXCL6
chr4	74992728	74992842	CXCL2
chr4	76073003	76073174	PARM1
chr4	77446333	77446468	SHROOM3
chr4	77870071	77870202	2011-09-01
chr4	79102043	79102148	FRAS1
chr4	79327549	79327653	FRAS1
chr4	81797533	81797657	C4orf22
chr4	86478324	86478424	ARHGAP24
chr4	86696558	86696670	ARHGAP24
chr4	95983108	95983236	BMPR1B
chr4	96664533	96664642	PDHA2
chr4	98356733	98356838	C4orf37
chr4	101074258	101074387	DDIT4L
chr4	101087877	101088020	DDIT4L
chr4	104337477	104337614	TACR3
chr4	104417102	104417211	TACR3
chr4	104422750	104422855	TACR3
chr4	107615535	107615673	DKK2
chr4	111140366	111140491	ELOVL6
chr4	111520234	111520336	PITX2
chr4	113033341	113033455	C4orf32
chr4	113759350	113759452	ANK2
chr4	115335675	115335805	UGT8
chr4	116791422	116791537	MIR1973
chr4	118060012	118060146	TRAM1L1
chr4	118400832	118400957	TRAM1L1
chr4	119003988	119004128	NDST3
chr4	120221487	120221773	C4orf3
chr4	121220566	121220679	MAD2L1
chr4	127780557	127780680	INTU
chr4	132405717	132405831	PCDH10
chr4	133184033	133184156	PCDH10
chr4	133604118	133604214	PCDH10
chr4	139589033	139589148	CCRN4L
chr4	139653395	139653511	CCRN4L
chr4	139673474	139673580	CCRN4L
chr4	147887380	147887514	TTC29
chr4	153116441	153116575	FBXW7
chr4	154994459	154994564	DCHS2
chr4	156167751	156167865	NPY2R
chr4	162021486	162021594	FSTL5
chr4	162585964	162586078	FSTL5
chr4	172396397	172396503	GALNTL6
chr4	175285028	175285251	CEP44
chr4	175319474	175319589	MIR4276
chr4	181040088	181040223	LINC00290
chr4	183734094	183734220	ODZ3
chr4	185296922	185297043	IRF2
chr4	185451414	185451559	IRF2
chr5	1318016	1318192	CLPTM1L
chr5	1507743	1507854	LPCAT1
chr5	2071655	2071768	IRX4
chr5	5006906	5007019	LOC340094
chr5	6271939	6272053	FLJ33360
chr5	11057543	11057664	CTNND2
chr5	12079992	12080117	CTNND2
chr5	14034563	14034687	DNAH5
chr5	17209319	17209441	LOC285696
chr5	17259214	17259336	BASP1
chr5	17288610	17288720	BASP1
chr5	21218508	21218594	GUSBP1
chr5	21918618	21918769	CDH12
chr5	22618982	22619112	CDH12
chr5	23828374	23828481	PRDM9
chr5	25124449	25124563	LOC340107
chr5	25536648	25536760	LOC340107
chr5	25674175	25674274	LOC340107
chr5	28016485	28016589	LOC643401
chr5	38868622	38868758	OSMR
chr5	40604020	40604201	PTGER4
chr5	42101093	42101217	FBXO4
chr5	42103046	42103147	FBXO4
chr5	43069015	43069129	LOC100132356
chr5	43549536	43549696	PAIP1
chr5	53356308	53356427	ARL15
chr5	53609469	53609574	ARL15
chr5	56597926	56598027	GPBP1
chr5	64897191	64897303	TRIM23
chr5	65375436	65375522	ERBB2IP
chr5	66786406	66786518	CD180
chr5	66966030	66966145	CD180
chr5	67794752	67794880	PIK3R1
chr5	68473334	68473561	CCNB1
chr5	78857429	78857544	HOMER1
chr5	79409392	79409505	SERINC5
chr5	79696235	79696348	ZFYVE16
chr5	82028372	82028496	MIR3977
chr5	82307545	82307636	TMEM167A
chr5	83032175	83032309	HAPLN1
chr5	83670618	83670722	EDIL3
chr5	87343412	87343516	TMEM161B
chr5	88714524	88714732	MEF2C
chr5	91206671	91206804	LOC100129716
chr5	92840285	92840408	FLJ42709
chr5	95382455	95382590	MIR583
chr5	95865463	95865587	PCSK1
chr5	97403795	97403958	RGMB
chr5	97816275	97816381	RGMB
chr5	98092685	98092820	RGMB
chr5	98343944	98344076	LOC100289230
chr5	99445400	99445533	LOC100133050
chr5	100208315	100208429	ST8SIA4
chr5	100362634	100362758	ST8SIA4
chr5	100963562	100963676	SLCO4C1
chr5	108113422	108113509	FER
chr5	111257558	111257699	C5orf13
chr5	111494296	111494466	EPB41L4A-AS1
chr5	116556696	116556803	SEMA6A
chr5	117818354	117818487	DTWD2
chr5	119713264	119713377	PRR16
chr5	119741797	119741937	PRR16
chr5	120500453	120500586	PRR16
chr5	129630685	129630817	CHSY3
chr5	139624822	139624923	PFDN1
chr5	141019043	141019147	FCHSD1
chr5	145374034	145374177	SH3RF2
chr5	149472090	149472220	CSF1R
chr5	149776169	149776415	TCOF1
chr5	150199305	150199437	C5orf62
chr5	151257272	151257386	GLRA1
chr5	154423828	154423944	KIF4B
chr5	154452623	154452736	KIF4B
chr5	156640115	156640232	ITK
chr5	157465422	157465521	CLINT1
chr5	157832014	157832139	EBF1
chr5	163681925	163682044	MAT2B
chr5	166959408	166959547	ODZ2
chr5	171404634	171404760	FBXW11
chr5	172107987	172108094	NEURL1B
chr5	172712382	172712517	STC2
chr5	175192956	175193058	CPLX2
chr5	176883916	176884141	DBN1
chr5	178824710	178824824	ADAMTS2
chr5	179264029	179264214	SQSTM1
chr6	3195922	3196026	LOC100507194
chr6	4422174	4422285	CDYL
chr6	5548215	5548434	FARS2
chr6	5555330	5555501	FARS2
chr6	5805609	5805739	FARS2
chr6	5864967	5865104	FARS2
chr6	7313289	7313433	SSR1
chr6	8064562	8064659	MUTED
chr6	11295129	11295317	NEDD9
chr6	13472210	13472323	GFOD1
chr6	15123097	15123211	JARID2
chr6	20431839	20431965	E2F3
chr6	21169971	21170118	CDKAL1
chr6	22734338	22734448	HDGFL1
chr6	23996968	23997104	NRSN1
chr6	24014151	24014277	NRSN1
chr6	24024067	24024186	NRSN1
chr6	25985933	25986160	TRIM38
chr6	31021186	31021320	HCG22
chr6	36321589	36321699	ETV7
chr6	39938970	39939084	MOCS1
chr6	40741025	40741160	LRFN2
chr6	45993573	45993734	CLIC5
chr6	52860449	52860716	GSTA4
chr6	53855794	53855920	MLIP
chr6	54889431	54889549	FAM83B
chr6	63320783	63320882	KHDRBS2
chr6	64450184	64450307	EYS
chr6	67780079	67780186	MCART3P
chr6	67869774	67869884	MCART3P
chr6	72119983	72120092	LINC00472
chr6	72166016	72166145	LINC00472
chr6	81662240	81662388	BCKDHB
chr6	82486881	82486984	FAM46A
chr6	82804927	82805056	IBTK
chr6	84673642	84673775	CYB5R4
chr6	85506216	85506341	TBX18
chr6	86417337	86417463	SNHG5
chr6	87772753	87772877	CGA
chr6	89207319	89207419	RNGTT
chr6	89244212	89244330	RNGTT
chr6	89270866	89270977	RNGTT
chr6	90681360	90681488	BACH2
chr6	92373720	92373824	MIR4643
chr6	96333985	96334134	FUT9
chr6	100070092	100070206	PRDM13
chr6	103230613	103230719	GRIK2
chr6	107229513	107229616	LOC100422737
chr6	110565757	110565855	C6orf186
chr6	110783170	110783278	SLC22A16
chr6	111599796	111599892	KIAA1919
chr6	112801156	112801284	RFPL4B
chr6	113777053	113777143	MARCKS
chr6	113832310	113832414	MARCKS
chr6	116910841	116910977	RWDD1
chr6	119419343	119419456	FAM184A
chr6	123225586	123225733	CLVS2
chr6	123445552	123445680	CLVS2
chr6	125169245	125169358	NKAIN2
chr6	125171192	125171305	NKAIN2
chr6	125256176	125256299	STL
chr6	125271783	125271881	STL
chr6	125351136	125351249	RNF217
chr6	131083091	131083198	LOC100507203
chr6	131429416	131429530	AKAP7
chr6	134031885	134032004	MGC34034
chr6	134551538	134551658	SGK1
chr6	134719740	134719867	LOC154092
chr6	136048249	136048373	LINC00271
chr6	136546676	136546786	FAM54A
chr6	137600516	137600636	IFNGR1
chr6	137613988	137614106	IFNGR1
chr6	138155094	138155229	TNFAIP3
chr6	138177449	138177577	TNFAIP3
chr6	139329330	139329465	REPS1
chr6	139370323	139370467	C6orf115
chr6	141825585	141825711	NMBR
chr6	143378676	143378786	AIG1
chr6	144238311	144238407	C6orf94
chr6	145790205	145790352	EPM2A
chr6	146028716	146028852	EPM2A
chr6	146030566	146030702	EPM2A
chr6	146051150	146051254	EPM2A
chr6	147165425	147165529	LOC729178
chr6	150740805	150740950	IYD
chr6	150814910	150815035	IYD
chr6	152397395	152397481	ESR1
chr6	154681663	154681780	IPCEF1
chr6	156614779	156614876	ARID1B
chr6	157125643	157125879	ARID1B
chr6	158215238	158215373	SNX9
chr6	159017717	159017850	TMEM181
chr6	160085752	160085857	SOD2
chr6	162490277	162490390	PARK2
chr6	164280063	164280188	QKI
chr6	165448874	165449001	C6orf118
chr7	1899784	1900069	MAD1L1
chr7	2157233	2157319	MAD1L1
chr7	3202567	3202694	CARD11
chr7	4806877	4806972	FOXK1
chr7	12082299	12082406	TMEM106B
chr7	12971265	12971403	ARL4A
chr7	14087839	14087937	ETV1
chr7	15898078	15898213	MEOX2
chr7	16761407	16761499	BZW2
chr7	17014269	17014399	AGR3
chr7	26129287	26129420	NFE2L3
chr7	32029896	32030038	PDE1C
chr7	34207880	34208013	BMPER
chr7	34329157	34329273	AAA1
chr7	37904354	37904478	TXNDC3
chr7	44545458	44545576	NPC1L1
chr7	45412787	45412916	RAMP3
chr7	48512545	48512680	ABCA13
chr7	49336981	49337106	CDC14C
chr7	49444787	49444985	VWC2
chr7	49453991	49454123	VWC2
chr7	49851014	49851134	VWC2
chr7	66071809	66071971	KCTD7
chr7	67592719	67592828	STAG3L4
chr7	68113243	68113353	AUTS2
chr7	68782077	68782212	AUTS2
chr7	69740687	69740848	AUTS2
chr7	71222097	71222227	CALN1
chr7	71401875	71401988	CALN1
chr7	71508868	71508977	CALN1
chr7	78809665	78809791	MAGI2
chr7	78811582	78811721	MAGI2
chr7	79922987	79923108	GNAI1
chr7	80173994	80174107	GNAT3
chr7	81140637	81140770	HGF
chr7	81315451	81315573	HGF
chr7	82225303	82225423	CACNA2D1
chr7	82523698	82523849	PCLO
chr7	83261810	83261937	SEMA3E
chr7	83290417	83290551	SEMA3E
chr7	83383712	83383883	SEMA3E
chr7	83449448	83449585	SEMA3A
chr7	83472782	83472910	SEMA3A
chr7	83510569	83510689	SEMA3A
chr7	84045609	84045705	SEMA3A
chr7	88642217	88642351	ZNF804B
chr7	88768077	88768227	ZNF804B
chr7	91096082	91096186	FZD1
chr7	92244321	92244568	CDK6
chr7	92373553	92373659	CDK6
chr7	92561995	92562119	CDK6
chr7	93586842	93586955	GNG11
chr7	93652079	93652230	BET1
chr7	95542835	95542945	DYNC1I1
chr7	96380350	96380473	SHFM1
chr7	99006230	99006340	PDAP1
chr7	99229629	99229867	ZNF498
chr7	105648378	105648507	CDHR3
chr7	106145141	106145286	C7orf74
chr7	114780611	114780707	MDFIC
chr7	116103689	116103810	CAV2
chr7	116227049	116227178	CAV1
chr7	116908002	116908117	WNT2
chr7	117634145	117634258	CTTNBP2
chr7	117636070	117636205	CTTNBP2
chr7	119568484	119568572	KCND2
chr7	121158269	121158362	FAM3C
chr7	121403790	121403899	PTPRZ1
chr7	121590108	121590233	PTPRZ1
chr7	123193306	123193418	NDUFA5
chr7	124996208	124996334	POT1
chr7	125469009	125469111	GRM8
chr7	125757182	125757302	GRM8
chr7	125865644	125865744	GRM8
chr7	125916764	125916884	GRM8
chr7	127172215	127172319	GCC1
chr7	133403911	133404046	EXOC4
chr7	133519712	133519839	EXOC4
chr7	135777671	135777758	LUZP6
chr7	139677024	139677159	TBXAS1
chr7	140895572	140895707	LOC100507421
chr7	141657242	141657377	CLEC5A
chr7	143203015	143203112	LOC285965
chr7	148336252	148336385	C7orf33
chr7	151462294	151462395	PRKAG2
chr7	153161869	153161982	DPP6
chr7	154199598	154199713	DPP6
chr7	154544316	154544430	DPP6
chr7	154998360	154998491	INSIG1
chr7	155154318	155154414	INSIG1
chr7	156652900	156653029	LMBR1
chr7	157677290	157677405	PTPRN2
chr7	158172527	158172657	PTPRN2
chr7	158546789	158546899	ESYT2
chr8	1710850	1710964	CLN8
chr8	2220364	2220478	MYOM2
chr8	2347316	2347430	MYOM2
chr8	2735369	2735522	CSMD1
chr8	2980168	2980302	CSMD1
chr8	4632322	4632422	CSMD1
chr8	8779593	8779708	MFHAS1
chr8	9915198	9915330	MSRA
chr8	10143886	10144012	MSRA
chr8	13488633	13488745	C8orf48
chr8	15199098	15199216	SGCZ
chr8	15274677	15274808	TUSC3
chr8	16314448	16314621	MSR1
chr8	16607144	16607254	FGF20
chr8	18820520	18820655	PSD3
chr8	19075645	19075778	LOC100128993
chr8	20917365	20917501	LOC286114
chr8	22478352	22478542	BIN3
chr8	23618280	23618391	NKX2-6
chr8	25957416	25957527	EBF2
chr8	27787786	27787919	SCARA5
chr8	28162856	28162990	PNOC
chr8	32293617	32293732	NRG1
chr8	47360155	47360253	LINC00293
chr8	49430544	49430680	EFCAB1
chr8	51097810	51097924	SNTG1
chr8	52213621	52213756	PXDNL
chr8	52643302	52643406	PXDNL
chr8	55074557	55074749	MRPL15
chr8	55444234	55444343	SOX17
chr8	58890932	58891046	FAM110B
chr8	59220746	59220853	UBXN2B
chr8	60650324	60650438	CA8
chr8	60850774	60850887	CA8
chr8	63655408	63655547	NKAIN3
chr8	64578998	64579156	LOC286184
chr8	66792838	66792947	PDE7A
chr8	71452837	71452955	TRAM1
chr8	72804834	72804981	LOC100132891
chr8	74498133	74498264	STAU2
chr8	75012273	75012385	LY96
chr8	82963480	82963631	SNX16
chr8	83116808	83116951	SNX16
chr8	83161077	83161193	SNX16
chr8	85839153	85839261	RALYL
chr8	90366505	90366612	RIPK2
chr8	96135084	96135199	PLEKHF2
chr8	97400859	97400968	PTDSS1
chr8	99918570	99918683	OSR2
chr8	101141485	101141571	FBXO43
chr8	102002264	102002389	YWHAZ
chr8	104284593	104284691	FZD6
chr8	104576013	104576120	RIMS2
chr8	111580979	111581092	KCNV1
chr8	114769785	114769898	CSMD3
chr8	117864193	117864299	RAD21
chr8	118532947	118533057	MED30
chr8	121838784	121838921	SNTB1
chr8	121875299	121875411	SNTB1
chr8	121947692	121947796	SNTB1
chr8	121951797	121951902	SNTB1
chr8	124250511	124250633	C8orf76
chr8	124504001	124504114	FBXO32
chr8	124685059	124685192	ANXA13
chr8	124692262	124692387	ANXA13
chr8	125740159	125740318	MTSS1
chr8	125755046	125755189	MTSS1
chr8	125773034	125773197	MTSS1
chr8	126333125	126333279	NSMCE2
chr8	126360899	126361027	NSMCE2
chr8	126545227	126545354	TRIB1
chr8	127019458	127019590	LOC100130231
chr8	129255855	129255988	MIR1208
chr8	130035002	130035090	LOC728724
chr8	134249545	134249655	NDRG1
chr8	134392070	134392173	ST3GAL1
chr8	135340956	135341142	ZFAT
chr8	135630242	135630354	ZFAT
chr8	140261509	140261643	COL22A1
chr8	141965424	141965539	PTK2
chr8	144272817	144272953	GPIHBP1
chr8	144274111	144274216	GPIHBP1
chr8	144672145	144672247	EEF1D
chr9	2303020	2303154	SMARCA2
chr9	3304639	3304770	RFX3
chr9	9190410	9190523	PTPRD
chr9	13384173	13384274	FLJ41200
chr9	19037511	19037646	FAM154A
chr9	20012213	20012358	SLC24A2
chr9	22058801	22058934	CDKN2B-AS
chr9	25435260	25435365	TUSC1
chr9	26157465	26157595	LOC100506422
chr9	26752854	26752977	C9orf82
chr9	27075431	27075565	IFT74
chr9	30559198	30559299	MIR873
chr9	31578567	31578702	ACO1
chr9	32357080	32357184	ACO1
chr9	32796965	32797078	TMEM215
chr9	33917874	33917997	UBE2R2
chr9	38261899	38262008	ALDH1B1
chr9	69666383	69666498	LOC100133920
chr9	69801825	69802015	LOC100133920
chr9	72951819	72951944	SMC5
chr9	74272373	74272483	TMEM2
chr9	75887764	75887868	ANXA1
chr9	81325673	81325814	PSAT1
chr9	81341579	81341707	PSAT1
chr9	83714049	83714182	TLE1
chr9	83956438	83956551	TLE1
chr9	89152562	89152675	ZCCHC6
chr9	90965452	90965565	SPIN1
chr9	90971266	90971379	SPIN1
chr9	92470386	92470521	UNQ6494
chr9	92979113	92979233	LOC286370
chr9	93273816	93273935	LOC340515
chr9	93759291	93759405	LOC100129316
chr9	95872952	95873085	C9orf89
chr9	100828118	100828231	NANS
chr9	102665055	102665168	LOC441461
chr9	103308512	103308648	C9orf30-TMEFF1
chr9	103801903	103802034	LPPR1
chr9	106225396	106225510	CYLC2
chr9	110550895	110551008	KLF4
chr9	116448131	116448265	RGS3
chr9	116460443	116460557	RGS3
chr9	116520609	116520717	ZNF618
chr9	116529203	116529317	ZNF618
chr9	117099092	117099187	AKNA
chr9	117297628	117297763	DFNB31
chr9	117446529	117446707	LOC100505478
chr9	117490908	117491024	LOC100505478
chr9	118284249	118284371	2001-12-01
chr9	125196269	125196403	PTGS1
chr9	129547271	129547405	ZBTB43
chr9	130232529	130232637	LRSAM1
chr9	134967412	134967555	MED27
chrM	2800	3137	.
chrM	5121	5224	.
chrUn_gl000220	117703	118026	LOC100507412
chrX	5831940	5832072	NLGN4X
chrX	6140884	6141003	NLGN4X
chrX	7029126	7029266	HDHD1
chrX	7285594	7285713	STS
chrX	7819848	7819961	VCX
chrX	8276432	8276545	VCX2
chrX	11142884	11142992	HCCS
chrX	13321463	13321556	ATXN3L
chrX	18048951	18049044	BEND2
chrX	18889473	18889604	LOC100132163
chrX	26928855	26928991	VENTXP1
chrX	29678084	29678184	IL1RAPL1
chrX	33733188	33733302	DMD
chrX	33739879	33739993	DMD
chrX	34097588	34097701	FAM47A
chrX	34353277	34353391	FAM47A
chrX	34587116	34587241	TMEM47
chrX	39293027	39293160	LOC286442
chrX	39293996	39294129	LOC286442
chrX	45418772	45418900	MIR221
chrX	45899150	45899274	MIR222
chrX	46031912	46032047	ZNF673
chrX	46182422	46182542	ZNF673
chrX	47004003	47004120	NDUFB11
chrX	74128730	74128855	KIAA2022
chrX	85270290	85270376	CHM
chrX	87041377	87041484	KLHL4
chrX	95481425	95481539	LOC643486
chrX	105349131	105349265	MUM1L1
chrX	109756905	109757008	TDGF1P3
chrX	110100668	110100797	CHRDL1
chrX	111587634	111587738	ZCCHC16
chrX	111782273	111782407	ZCCHC16
chrX	114659133	114659260	LUZP4
chrX	119138354	119138487	NKAP
chrX	122891949	122892057	THOC2
chrX	131887522	131887618	HS6ST2
chrX	135056048	135056180	MMGT1
chrX	135287948	135288044	FHL1
chrX	135530722	135530854	GPR112
chrX	144625839	144625940	SLITRK2
chrX	153060097	153060219	SSR4
chrX	153195448	153195638	NAA10

## Sheet: Reh iGFP+Dox
RACE Peak
chr1	11467819	11468161
chr1	16628910	16628986
chr1	19235989	19236328
chr1	22491542	22491886
chr1	31945207	31945549
chr1	35134478	35134802
chr1	38959052	38959384
chr1	101455559	101456285
chr1	101490786	101491473
chr1	104716526	104716848
chr1	108092966	108093310
chr1	108436004	108436339
chr1	154820364	154820706
chr1	157506987	157507284
chr1	157867874	157868214
chr1	169842260	169842488
chr1	177701316	177701653
chr1	194780149	194780488
chr1	198999672	199000016
chr1	228645134	228645354
chr1	234730298	234730631
chr1	236326829	236327171
chr1	240800274	240800571
chr1	242953231	242953572
chr1	245120914	245121250
chr10	1496143	1496485
chr10	12739724	12740058
chr10	15080457	15080796
chr10	23389347	23389671
chr10	33939056	33939394
chr10	50791170	50791506
chr10	59933062	59933391
chr10	67021415	67021759
chr10	79664010	79664470
chr10	82387994	82388331
chr10	92304145	92304468
chr10	92353828	92354170
chr10	95441125	95441461
chr10	98497139	98497480
chr10	98509947	98510206
chr10	108038478	108038811
chr10	117803418	117803745
chr10	125171536	125171868
chr10	125305859	125306205
chr11	2364748	2365063
chr11	3206109	3206457
chr11	8603842	8604184
chr11	10830270	10830591
chr11	13010866	13011237
chr11	14541731	14542074
chr11	35071448	35071789
chr11	36607725	36608065
chr11	46450073	46450514
chr11	57357306	57357634
chr11	62609106	62609327
chr11	64185667	64185999
chr11	69265496	69265833
chr11	73685708	73686039
chr11	79623009	79623209
chr11	98765603	98765938
chr11	102217856	102218167
chr11	108338025	108338225
chr11	110313583	110313835
chr11	113749270	113749624
chr12	1634951	1635284
chr12	9392403	9392707
chr12	13420754	13421082
chr12	18654061	18654381
chr12	21810576	21810911
chr12	26087041	26087370
chr12	28298878	28299220
chr12	33085771	33085832
chr12	46380461	46380802
chr12	50505846	50506187
chr12	56475575	56475791
chr12	56551988	56552316
chr12	74929392	74929721
chr12	88535657	88535908
chr12	89445640	89445840
chr12	93334985	93335329
chr12	104863940	104864281
chr12	111848549	111848828
chr12	112847184	112847471
chr12	116356493	116356818
chr12	129262976	129263317
chr12	132102582	132102782
chr13	21775934	21776259
chr13	22945329	22945655
chr13	28841631	28841972
chr13	31037254	31037589
chr13	31122291	31122620
chr13	38410094	38410435
chr13	38558433	38558761
chr13	38624716	38625117
chr13	60982142	60982386
chr13	87778320	87778662
chr13	89571376	89571707
chr13	100113154	100113480
chr13	104776592	104776792
chr13	110354269	110354612
chr13	110617130	110617467
chr13	111836382	111836723
chr14	25018597	25018797
chr14	26714599	26714926
chr14	35409028	35409364
chr14	35779853	35780198
chr14	39011090	39011417
chr14	41711925	41712220
chr14	50053202	50053594
chr14	50329277	50329492
chr14	52731040	52731384
chr14	56811563	56811889
chr14	72823341	72823541
chr14	78010695	78011035
chr14	80186345	80186683
chr14	81675503	81675848
chr14	90186412	90186754
chr14	92630286	92630578
chr14	95919890	95920232
chr14	97375133	97375469
chr14	100545200	100545532
chr15	38974460	38974660
chr15	40305570	40305883
chr15	40826473	40826797
chr15	46166745	46167087
chr15	47655913	47656233
chr15	49907612	49907939
chr15	53016709	53017049
chr15	53969681	53969881
chr15	62573956	62574300
chr15	69745020	69745359
chr15	70885478	70885815
chr15	75230155	75230497
chr15	75918104	75918443
chr15	77910742	77911053
chr15	81719661	81719989
chr15	101835220	101835561
chr16	100734	101073
chr16	2647951	2648129
chr16	12753673	12753914
chr16	15657352	15657688
chr16	18800201	18800385
chr16	21127613	21127973
chr16	24168822	24169168
chr16	27258510	27258842
chr16	30006353	30006553
chr16	31123537	31123933
chr16	54907872	54908206
chr16	67978134	67978470
chr16	69355825	69356149
chr16	76268847	76269187
chr16	88876002	88876300
chr16	89026796	89027136
chr16	89727657	89727988
chr17	7529547	7529874
chr17	7760654	7760996
chr17	27717338	27717675
chr17	30771401	30771729
chr17	33296713	33297052
chr17	39941260	39941596
chr17	41395495	41395760
chr17	46752864	46753188
chr17	48224470	48224732
chr17	62011703	62012010
chr17	64899417	64899741
chr17	65700483	65700827
chr17	66496379	66496702
chr17	67744703	67745033
chr17	69616960	69617281
chr17	73754221	73754729
chr17	74560508	74560849
chr17	77158244	77158584
chr17	79335896	79336239
chr18	856638	856846
chr18	8938885	8939217
chr18	20857164	20857495
chr18	29545476	29545822
chr18	32484965	32485292
chr18	39580515	39580852
chr18	53264153	53264486
chr18	61222070	61222399
chr18	62658615	62658948
chr18	70547244	70547564
chr18	71197293	71197636
chr19	1085024	1085362
chr19	2032297	2032497
chr19	5978310	5978616
chr19	6000507	6000849
chr19	7696240	7696581
chr19	11488437	11488778
chr19	13522270	13522470
chr19	31600183	31600498
chr19	34046595	34046923
chr19	35284790	35284990
chr19	42891403	42891741
chr19	44939030	44939364
chr19	50363569	50364078
chr19	54539732	54539933
chr19	54846471	54846798
chr19	56824558	56824817
chr2	667946	668228
chr2	10014154	10014479
chr2	11719987	11720329
chr2	11821429	11821760
chr2	14131143	14131487
chr2	14375853	14376181
chr2	22065429	22065762
chr2	25109851	25110186
chr2	27907897	27908226
chr2	30489959	30490226
chr2	54501134	54501470
chr2	54621528	54621858
chr2	55757223	55757536
chr2	67735418	67735694
chr2	70645494	70645827
chr2	74153925	74154251
chr2	76532636	76532976
chr2	111881190	111881502
chr2	136007156	136007498
chr2	140734783	140734983
chr2	153573741	153574080
chr2	155062010	155062349
chr2	177293756	177294095
chr2	181802296	181802618
chr2	182030540	182030882
chr2	217363565	217364045
chr2	232577464	232577785
chr2	240866157	240866497
chr2	242670132	242670460
chr20	18109198	18109534
chr20	24844267	24844592
chr20	40256436	40256771
chr20	43095313	43095628
chr20	43588833	43589096
chr20	56058308	56058657
chr20	58867221	58867549
chr20	61368166	61368497
chr21	16061641	16061983
chr21	16891289	16891616
chr21	17248682	17249006
chr21	22635077	22635339
chr21	36051358	36051687
chr21	40110298	40110641
chr21	40150387	40150718
chr21	42312002	42312333
chr21	45191459	45191790
chr21	46608842	46609042
chr21	47673789	47674119
chr22	19441873	19442194
chr22	24893444	24893786
chr22	27766385	27766716
chr22	28101752	28102080
chr22	46067630	46067953
chr22	47519770	47520106
chr22	50050961	50051167
chr3	574725	574925
chr3	12882783	12883125
chr3	16241427	16241762
chr3	16830278	16830531
chr3	25791446	25791788
chr3	25824685	25824994
chr3	26160726	26161059
chr3	32064689	32065031
chr3	45833035	45833365
chr3	73261329	73261658
chr3	73958101	73958427
chr3	101295293	101295732
chr3	107843764	107844101
chr3	129143155	129143496
chr3	135882556	135882879
chr3	140480057	140480400
chr3	150321000	150321342
chr3	151269823	151270150
chr3	157328732	157329063
chr3	166641816	166642149
chr3	182796517	182796848
chr3	183079177	183079511
chr3	186314676	186315087
chr3	194361593	194361925
chr3	194968382	194968725
chr3	195913809	195914138
chr4	195837	196125
chr4	467738	468076
chr4	1250021	1250282
chr4	3782051	3782367
chr4	3915808	3916150
chr4	5129521	5129863
chr4	8289083	8289411
chr4	9744753	9745095
chr4	15838967	15839307
chr4	17861887	17862087
chr4	22676594	22676794
chr4	22789719	22790045
chr4	26824679	26824930
chr4	35244394	35244526
chr4	35507829	35508159
chr4	40300702	40300902
chr4	45764585	45764785
chr4	56683142	56683471
chr4	59148521	59148861
chr4	77446226	77446558
chr4	77869967	77870306
chr4	81797429	81797771
chr4	95983005	95983332
chr4	101087785	101088124
chr4	104337375	104337721
chr4	113033226	113033569
chr4	113759236	113759569
chr4	123001052	123001377
chr4	133183907	133184285
chr4	142579214	142579544
chr4	144658089	144658421
chr4	147889214	147889414
chr4	153116337	153116679
chr4	162585848	162586192
chr4	188154301	188154501
chr5	5006801	5007128
chr5	21918568	21918818
chr5	23828257	23828595
chr5	40225222	40225564
chr5	40603913	40604257
chr5	45302816	45303016
chr5	66840870	66841198
chr5	100963450	100963780
chr5	115410936	115411208
chr5	120500351	120500692
chr5	123375974	123376303
chr5	142857965	142858304
chr5	157465308	157465641
chr5	163681822	163682150
chr5	179216295	179216586
chr6	3195804	3196140
chr6	4422060	4422399
chr6	5773249	5773581
chr6	5805502	5805834
chr6	5864874	5865207
chr6	12514305	12514505
chr6	13472097	13472437
chr6	23592111	23592311
chr6	31021083	31021426
chr6	37717259	37717584
chr6	40740920	40741256
chr6	44833129	44833451
chr6	45993488	45993820
chr6	52860335	52860732
chr6	82804816	82805151
chr6	89270752	89271086
chr6	91060468	91060810
chr6	113288108	113288388
chr6	116579789	116580125
chr6	128698278	128698610
chr6	131082977	131083312
chr6	131797702	131798007
chr6	134467943	134468184
chr6	134719642	134719970
chr6	138200017	138200217
chr6	139329227	139329569
chr6	145790112	145790437
chr6	156598900	156599239
chr6	156614663	156614990
chr6	160085648	160085961
chr6	160249042	160249318
chr7	1899497	1900056
chr7	6333544	6333875
chr7	16891568	16891768
chr7	17014161	17014503
chr7	26129186	26129521
chr7	61969461	61969713
chr7	68781973	68782314
chr7	69740635	69740963
chr7	82523584	82523938
chr7	92218007	92218337
chr7	92373439	92373773
chr7	92561892	92562214
chr7	93586729	93587071
chr7	93651994	93652321
chr7	99923210	99923474
chr7	99929953	99930310
chr7	107410513	107410838
chr7	115644916	115645177
chr7	117774339	117774670
chr7	123193332	123193532
chr7	127769336	127769673
chr7	128303274	128303523
chr7	129410286	129410555
chr7	130927558	130927881
chr7	134539613	134539937
chr7	139676924	139677262
chr7	140895469	140895811
chr7	140980144	140980484
chr7	151462179	151462509
chr7	154544230	154544516
chr7	154998256	154998585
chr8	15199124	15199324
chr8	15274562	15274908
chr8	16107930	16108130
chr8	16314331	16314715
chr8	22351609	22351951
chr8	47360053	47360355
chr8	49430584	49430784
chr8	68421073	68421404
chr8	71452733	71453060
chr8	73336710	73336946
chr8	77114152	77114363
chr8	91010276	91010600
chr8	116406599	116406936
chr8	117816528	117816857
chr8	144272713	144273047
chr9	2252661	2253000
chr9	2302916	2303258
chr9	2314680	2315009
chr9	16917371	16917707
chr9	17121797	17122108
chr9	17365134	17365457
chr9	19037408	19037750
chr9	25435130	25435330
chr9	32455248	32455558
chr9	33917687	33918100
chr9	83537429	83537772
chr9	93759177	93759518
chr9	96892883	96893213
chr9	116448038	116448371
chr9	116466300	116466630
chr9	129547168	129547443
chr9	137764277	137764619
chr9	139548188	139548498
chrM	1635	3227
chrUn_gl000220	117699	118932
chrX	3738631	3738829
chrX	7029022	7029364
chrX	7043634	7043954
chrX	7775305	7775643
chrX	13321323	13321523
chrX	33733074	33733416
chrX	33739768	33740107
chrX	46486072	46486405
chrX	47003891	47004220
chrX	48760028	48760466
chrX	78886998	78887329
chrX	113028010	113028352
chrX	135055944	135056276
chrX	135287841	135288148
chrX	153059982	153060334
chrX	153195322	153195677
chrY	15398681	15399231

## Sheet: Reh iIKK-Dox
RACE Peak
chr1	11467819	11468161
chr1	14504478	14504817
chr1	18905867	18906067
chr1	19235989	19236328
chr1	22692198	22692526
chr1	31945207	31945549
chr1	38959052	38959384
chr1	45285469	45285777
chr1	91328297	91328637
chr1	101455533	101456221
chr1	101490930	101491473
chr1	108092966	108093310
chr1	108436005	108436339
chr1	157868014	157868214
chr1	169842260	169842588
chr1	177701316	177701653
chr1	194780149	194780488
chr1	198999672	199000016
chr1	209874463	209874802
chr1	234730298	234730631
chr1	236326829	236327171
chr1	245120904	245121251
chr10	1496145	1496485
chr10	12739724	12740058
chr10	15080457	15080796
chr10	23389355	23389671
chr10	30536698	30537031
chr10	33939063	33939394
chr10	53022327	53022656
chr10	65005016	65005351
chr10	67021415	67021759
chr10	75006769	75007075
chr10	82387994	82388331
chr10	92353828	92354170
chr10	95441150	95441461
chr10	98497139	98497481
chr10	98509878	98510308
chr10	115780459	115780802
chr10	117803418	117803747
chr10	125171536	125171868
chr10	125305863	125306218
chr11	3206115	3206457
chr11	8603842	8604184
chr11	10830270	10830591
chr11	13010858	13011251
chr11	14541731	14542074
chr11	35071448	35071788
chr11	36601918	36602397
chr11	36607725	36608065
chr11	44682148	44682484
chr11	46450187	46450446
chr11	64185658	64185999
chr11	73685631	73686221
chr11	84040402	84040731
chr11	102217856	102218180
chr11	108337957	108338225
chr11	113749263	113749629
chr12	1634948	1635284
chr12	6576045	6576387
chr12	9804077	9804277
chr12	13420752	13421082
chr12	21810573	21810911
chr12	26087041	26087370
chr12	46380461	46380802
chr12	50505846	50506180
chr12	74929392	74929721
chr12	89445640	89445979
chr12	93334983	93335329
chr12	94027737	94028068
chr12	104863940	104864281
chr12	111298656	111298987
chr12	111848549	111848828
chr12	112460109	112460425
chr12	112847175	112847388
chr12	115803698	115804040
chr12	116356489	116356818
chr12	117561525	117561867
chr12	126814891	126815216
chr13	21775934	21776259
chr13	28841631	28841972
chr13	31037254	31037575
chr13	31122291	31122620
chr13	38410095	38410435
chr13	38558431	38558761
chr13	38624787	38625088
chr13	45647888	45648081
chr13	56356920	56357263
chr13	60982144	60982380
chr13	64636474	64636812
chr13	87778320	87778662
chr13	89571376	89571708
chr13	100113154	100113477
chr13	101360497	101360828
chr13	110354269	110354612
chr13	110617130	110617469
chr13	114518439	114518784
chr14	21134752	21135092
chr14	26714599	26714926
chr14	35779884	35780206
chr14	39011085	39011417
chr14	50053200	50053593
chr14	50329274	50329579
chr14	50872982	50873309
chr14	52731040	52731384
chr14	81675503	81675847
chr14	86559029	86559369
chr14	86636015	86636356
chr14	90186412	90186754
chr14	92630270	92630583
chr14	97375133	97375469
chr15	23188167	23188367
chr15	34880447	34880762
chr15	38974325	38974660
chr15	40826469	40826797
chr15	46166745	46167087
chr15	47655914	47656233
chr15	49907612	49907939
chr15	62573956	62574300
chr15	65536591	65536932
chr15	69745020	69745360
chr15	70885478	70885815
chr15	75230155	75230522
chr16	12753576	12753914
chr16	15657350	15657688
chr16	21127633	21127975
chr16	24168824	24169168
chr16	27258510	27258843
chr16	30006348	30006944
chr16	30435337	30435704
chr16	31123572	31123922
chr16	54907872	54908206
chr16	69355825	69356195
chr16	76268847	76269187
chr16	88876002	88876300
chr17	7529547	7529874
chr17	7760654	7760996
chr17	17494665	17494995
chr17	27717338	27717675
chr17	30771401	30771724
chr17	33296713	33297052
chr17	46752860	46753188
chr17	64899417	64899617
chr17	65700483	65700827
chr17	67744703	67745033
chr17	69616960	69617281
chr17	73754215	73754613
chr17	74560508	74560847
chr17	75562177	75562507
chr17	77158244	77158584
chr17	79335896	79336239
chr18	856638	856846
chr18	8938885	8939217
chr18	29545482	29545826
chr18	32484965	32485292
chr18	39580514	39580852
chr18	61222070	61222401
chr18	62658615	62658948
chr18	68397459	68397768
chr18	68620096	68620296
chr18	70547244	70547558
chr18	71452033	71452362
chr19	1085029	1085362
chr19	2328341	2328597
chr19	5978310	5978600
chr19	6000507	6000849
chr19	6381159	6381425
chr19	6414857	6415078
chr19	7696240	7696580
chr19	12754571	12754775
chr19	13522138	13522470
chr19	19297252	19297588
chr19	34046595	34046923
chr19	42891404	42891741
chr19	50363571	50364076
chr19	50432421	50432703
chr19	54846471	54846798
chr2	667910	668228
chr2	853381	853723
chr2	3463386	3463673
chr2	11719987	11720329
chr2	11821429	11821759
chr2	14131143	14131487
chr2	14375853	14376187
chr2	18004971	18005280
chr2	22065429	22065764
chr2	22445612	22445949
chr2	25109851	25110186
chr2	27907897	27908230
chr2	38033364	38033699
chr2	40144574	40144899
chr2	43179491	43179656
chr2	47684419	47684757
chr2	54501134	54501470
chr2	54621528	54621858
chr2	55757223	55757540
chr2	70645489	70645833
chr2	74153925	74154248
chr2	76532638	76532970
chr2	100544346	100544685
chr2	107281291	107281491
chr2	114448512	114448842
chr2	136007156	136007498
chr2	155062010	155062349
chr2	177293744	177294095
chr2	181802296	181802618
chr2	215674346	215674546
chr2	217363562	217364045
chr2	225291441	225291771
chr2	227642302	227642639
chr2	241825407	241825733
chr2	242670132	242670460
chr20	4004602	4004846
chr20	5100294	5100572
chr20	18109204	18109534
chr20	34542030	34542322
chr20	35617154	35617482
chr20	40256434	40256777
chr20	43588796	43589096
chr20	45313025	45313259
chr20	55453387	55453726
chr20	56058296	56058666
chr20	58867221	58867549
chr20	61368166	61368494
chr21	16061641	16061983
chr21	16891289	16891616
chr21	17005714	17006047
chr21	17248680	17249006
chr21	26733968	26734310
chr21	36051358	36051687
chr21	40110298	40110641
chr21	40150387	40150720
chr21	42312002	42312333
chr21	45191448	45191790
chr21	47013397	47013684
chr21	47673789	47674125
chr22	27766385	27766722
chr22	28101752	28102080
chr22	39713418	39713747
chr22	42907802	42908121
chr22	46067630	46067958
chr22	50050961	50051292
chr3	574586	574925
chr3	12875336	12875558
chr3	12882783	12883125
chr3	16241423	16241762
chr3	16830278	16830565
chr3	22423219	22423609
chr3	25791446	25791788
chr3	25824685	25824994
chr3	26160726	26161067
chr3	32064689	32065023
chr3	45833035	45833371
chr3	73261329	73261658
chr3	107843764	107844101
chr3	120026725	120026925
chr3	129143155	129143496
chr3	135882556	135882879
chr3	140480049	140480400
chr3	150321000	150321342
chr3	151269823	151270150
chr3	156287728	156288060
chr3	157328732	157329064
chr3	159922497	159922827
chr3	166641816	166642149
chr3	174991784	174992124
chr3	182796526	182796848
chr3	183079177	183079511
chr3	186314686	186315063
chr3	194361593	194361803
chr3	194968382	194968725
chr4	195725	196160
chr4	467739	467939
chr4	3915808	3916150
chr4	5129521	5129863
chr4	8289083	8289411
chr4	9744753	9745095
chr4	40300577	40300902
chr4	46725796	46726138
chr4	56683142	56683471
chr4	65365988	65366323
chr4	77446229	77446566
chr4	77869990	77870306
chr4	81797429	81797771
chr4	95983005	95983332
chr4	101087782	101088124
chr4	104337370	104337714
chr4	113033228	113033569
chr4	113759236	113759569
chr4	133183899	133184302
chr4	142579214	142579544
chr4	145124150	145124479
chr4	153002733	153003075
chr4	153116337	153116679
chr4	162585848	162586192
chr4	185296818	185297147
chr5	21918495	21918818
chr5	23828259	23828595
chr5	40225222	40225564
chr5	40603913	40604258
chr5	43549457	43549799
chr5	56597844	56598141
chr5	66840870	66841198
chr5	67794649	67794984
chr5	80923899	80924203
chr5	83032081	83032413
chr5	98343840	98344184
chr5	100963450	100963780
chr5	115410936	115411256
chr5	139624708	139625037
chr5	142857965	142858304
chr5	150537148	150537316
chr5	154423726	154424056
chr5	157465308	157465641
chr5	163681812	163682151
chr6	3195804	3196140
chr6	4422060	4422399
chr6	5756587	5756872
chr6	5805494	5805836
chr6	5864874	5865207
chr6	12514252	12514506
chr6	13472094	13472437
chr6	14911479	14911763
chr6	31021083	31021426
chr6	31247950	31248445
chr6	32808528	32808849
chr6	40740923	40741256
chr6	45993488	45993822
chr6	52860331	52860733
chr6	63320671	63320996
chr6	82804816	82805151
chr6	116579799	116580347
chr6	128698302	128698610
chr6	134719642	134719970
chr6	138200017	138200339
chr6	145790112	145790437
chr6	156598900	156599239
chr6	156614664	156614990
chr7	1561036	1561378
chr7	6333544	6333744
chr7	44545354	44545554
chr7	69740636	69740970
chr7	74316852	74317195
chr7	82225201	82225530
chr7	82523586	82523937
chr7	88642113	88642455
chr7	92218007	92218339
chr7	92373439	92373773
chr7	92561892	92562214
chr7	93586729	93587071
chr7	93651994	93652321
chr7	99006116	99006448
chr7	99923210	99923554
chr7	106145039	106145379
chr7	107410513	107410837
chr7	123193190	123193532
chr7	124996107	124996438
chr7	127769336	127769673
chr7	128303247	128303494
chr7	131007123	131007419
chr7	134539613	134539904
chr7	139676924	139677262
chr7	140895468	140895811
chr7	141657281	141657481
chr7	151462179	151462509
chr7	154998250	154998585
chr8	2053583	2053924
chr8	15274563	15274924
chr8	16314330	16314712
chr8	22351609	22351951
chr8	38499408	38499730
chr8	49430441	49430645
chr8	68421073	68421404
chr8	71452733	71453060
chr8	72804731	72805074
chr8	82963393	82963707
chr8	99170244	99170447
chr8	116406599	116406936
chr8	117816528	117816852
chr8	130680738	130681080
chr8	135340896	135341156
chr8	141965423	141965655
chr8	144272713	144273047
chr8	144899724	144900358
chr9	2252661	2252999
chr9	2302916	2303258
chr9	2314680	2315009
chr9	7988912	7989111
chr9	16917371	16917708
chr9	19037408	19037750
chr9	32455342	32455558
chr9	33917692	33918100
chr9	83956324	83956665
chr9	90945506	90945834
chr9	92470282	92470625
chr9	93725365	93725708
chr9	93759177	93759520
chr9	96892883	96893213
chr9	112407335	112407668
chr9	116448038	116448371
chr9	116466300	116466630
chr9	137764279	137764619
chrM	620	3227
chrM	5635	5963
chrUn_gl000220	117742	118943
chrX	7029017	7029382
chrX	7043616	7043954
chrX	7775305	7775645
chrX	13321323	13321663
chrX	33733076	33733416
chrX	33739768	33740107
chrX	46486072	46486403
chrX	47003888	47004220
chrX	48759426	48760470
chrX	111782168	111782511
chrX	135055941	135056276
chrX	152370206	152370543
chrX	153059971	153060342
chrX	153195322	153195774
chrY	15398776	15399117

## Sheet: Reh iIKK+Dox
RACE Peak
chr1	4272438	4272638
chr1	5157610	5157925
chr1	7075740	7075940
chr1	11467819	11468161
chr1	11810190	11810548
chr1	14789039	14789360
chr1	18905738	18906067
chr1	19235989	19236328
chr1	22692198	22692528
chr1	31945349	31945549
chr1	34059047	34059247
chr1	34199212	34199485
chr1	38959052	38959384
chr1	61152298	61152620
chr1	64480597	64480890
chr1	64956958	64957281
chr1	67996999	67997214
chr1	68019900	68020241
chr1	75448037	75448265
chr1	77437829	77438029
chr1	77689002	77689297
chr1	79219230	79219535
chr1	85943976	85944318
chr1	86180248	86180495
chr1	90975787	90976123
chr1	91328279	91328638
chr1	101455533	101456187
chr1	101490765	101491473
chr1	101853703	101854012
chr1	104587577	104587777
chr1	104716526	104716848
chr1	108092966	108093310
chr1	108252250	108252577
chr1	108436004	108436339
chr1	114809214	114809539
chr1	121215975	121216298
chr1	146812076	146812365
chr1	153633825	153634150
chr1	154320933	154321271
chr1	154820364	154820706
chr1	157319600	157319935
chr1	157506987	157507284
chr1	157867872	157868214
chr1	160313073	160313375
chr1	160745091	160745380
chr1	160892613	160892939
chr1	168189647	168189977
chr1	169842260	169842585
chr1	174571267	174571608
chr1	177701316	177701653
chr1	186213332	186213659
chr1	188701534	188701876
chr1	194780149	194780488
chr1	197022457	197022800
chr1	198999670	199000016
chr1	200247881	200248220
chr1	204598583	204598821
chr1	209874460	209874802
chr1	234730298	234730631
chr1	236326829	236327171
chr1	238708397	238708597
chr1	240800274	240800571
chr1	241575360	241575618
chr1	242953231	242953572
chr1	245120914	245121250
chr1	245353014	245353358
chr10	1496143	1496485
chr10	6278869	6279207
chr10	7582861	7583149
chr10	11165814	11166144
chr10	12739724	12740058
chr10	15080457	15080796
chr10	15225742	15226084
chr10	15981415	15981593
chr10	23389355	23389671
chr10	25429177	25429434
chr10	27979786	27980116
chr10	28691608	28691935
chr10	30536698	30537031
chr10	33305460	33305678
chr10	33939064	33939394
chr10	53022324	53022656
chr10	56268979	56269321
chr10	59933058	59933391
chr10	62416691	62417027
chr10	65005016	65005351
chr10	66791476	66791792
chr10	67021415	67021759
chr10	75006769	75007083
chr10	78380718	78381057
chr10	79664270	79664613
chr10	81114799	81115130
chr10	82387994	82388331
chr10	84608468	84608810
chr10	85533133	85533333
chr10	88404889	88405224
chr10	90087086	90087406
chr10	90722444	90722786
chr10	92353828	92354170
chr10	92426005	92426332
chr10	92764998	92765340
chr10	95441149	95441461
chr10	97633508	97633803
chr10	98497139	98497481
chr10	106162877	106163219
chr10	107787327	107787527
chr10	111387926	111388156
chr10	114166366	114166942
chr10	115780454	115780802
chr10	117803418	117803747
chr10	125171536	125171868
chr10	125305863	125306202
chr10	125938713	125938913
chr10	125950846	125950882
chr10	128984523	128984747
chr10	129945435	129945772
chr10	132941323	132941551
chr10	133292877	133293217
chr10	134399297	134399546
chr11	1285738	1286256
chr11	3206106	3206457
chr11	8603842	8604184
chr11	9189747	9190084
chr11	9789326	9789652
chr11	10155648	10155848
chr11	10830270	10830591
chr11	13010858	13011251
chr11	14541731	14542074
chr11	21117061	21117318
chr11	23658159	23658490
chr11	25266578	25266875
chr11	26915175	26915505
chr11	31976284	31976518
chr11	32391335	32391676
chr11	34460321	34460658
chr11	35071448	35071790
chr11	36601953	36602259
chr11	36607725	36608126
chr11	37827774	37828007
chr11	39348179	39348379
chr11	44682148	44682486
chr11	45077398	45077725
chr11	45790854	45791182
chr11	46450156	46450514
chr11	57357306	57357634
chr11	59900577	59900919
chr11	64185658	64185999
chr11	68144156	68144468
chr11	68903526	68903867
chr11	69471251	69471591
chr11	73685702	73686133
chr11	74168800	74169142
chr11	77423186	77423528
chr11	78905032	78905279
chr11	82259866	82260382
chr11	86302589	86302929
chr11	88486956	88487198
chr11	93087746	93087973
chr11	94969471	94969813
chr11	102217856	102218196
chr11	102555080	102555421
chr11	108337933	108338225
chr11	112818271	112818471
chr11	113749271	113749619
chr11	119333348	119333675
chr11	120399354	120399558
chr11	133916296	133916496
chr12	1634948	1635284
chr12	4959837	4960119
chr12	6175323	6175598
chr12	9797764	9798105
chr12	11098219	11098516
chr12	13420746	13421082
chr12	16168244	16168516
chr12	18654061	18654266
chr12	19737427	19737745
chr12	21810573	21810911
chr12	25108366	25108709
chr12	26087041	26087374
chr12	41706233	41706574
chr12	42008246	42008577
chr12	45269580	45269878
chr12	46290214	46290414
chr12	46380461	46380802
chr12	46460878	46461066
chr12	48657410	48657739
chr12	50505846	50506181
chr12	63402323	63402665
chr12	63821051	63821392
chr12	72463282	72463605
chr12	74847297	74847641
chr12	74929392	74929721
chr12	81171137	81171337
chr12	88535628	88535908
chr12	89445640	89445979
chr12	93334982	93335330
chr12	94027737	94028070
chr12	101943893	101944221
chr12	102764680	102765269
chr12	102901269	102901594
chr12	103392842	103393159
chr12	104863940	104864281
chr12	108722078	108722278
chr12	109687872	109688075
chr12	111298656	111298987
chr12	111565492	111565794
chr12	111848536	111848868
chr12	112847184	112847471
chr12	116356489	116356818
chr12	117561525	117561867
chr12	119291609	119291809
chr12	123220700	123220962
chr12	124961719	124962048
chr12	126533888	126534225
chr12	126796370	126796700
chr12	126814887	126815216
chr12	129262975	129263317
chr12	131698469	131698586
chr12	132102582	132102900
chr13	21775934	21776259
chr13	22945329	22945655
chr13	24019038	24019238
chr13	27766631	27766972
chr13	28841631	28841972
chr13	31037249	31037609
chr13	31122291	31122630
chr13	33002077	33002277
chr13	35314221	35314562
chr13	38410095	38410435
chr13	38558433	38558761
chr13	38624787	38625117
chr13	39160263	39160472
chr13	46234557	46234895
chr13	50809145	50809410
chr13	53692878	53693196
chr13	60982144	60982372
chr13	64636472	64636812
chr13	70880741	70881081
chr13	74647064	74647395
chr13	76233464	76233805
chr13	79320079	79320412
chr13	87778320	87778662
chr13	88931229	88931744
chr13	89425259	89425459
chr13	89571376	89571707
chr13	91373767	91374098
chr13	91723771	91724111
chr13	92528185	92528525
chr13	93611355	93611698
chr13	93639049	93639325
chr13	100113154	100113480
chr13	101360497	101360826
chr13	101444431	101444941
chr13	102161458	102161683
chr13	104471496	104471805
chr13	105923354	105923677
chr13	106629471	106629650
chr13	107711360	107711702
chr13	109109777	109109951
chr13	110354269	110354612
chr13	110617130	110617469
chr13	111836382	111836723
chr13	114518439	114518783
chr14	21134751	21135092
chr14	21458137	21458450
chr14	25018461	25018797
chr14	26714599	26714926
chr14	30542898	30543225
chr14	35409028	35409364
chr14	35779876	35780208
chr14	37469883	37470213
chr14	39011090	39011417
chr14	39280247	39280544
chr14	41208288	41208613
chr14	44508935	44509233
chr14	50053200	50053593
chr14	50872982	50873310
chr14	51651759	51652098
chr14	52372441	52372671
chr14	52731040	52731384
chr14	57490750	57491078
chr14	78010835	78011035
chr14	80186369	80186683
chr14	81675503	81675846
chr14	81723012	81723334
chr14	86559029	86559371
chr14	86636015	86636356
chr14	90186412	90186754
chr14	90514025	90514345
chr14	92630282	92630615
chr14	94114048	94114389
chr14	97375127	97375469
chr14	97903658	97903992
chr14	98112078	98112403
chr14	99014880	99015212
chr14	99446096	99446338
chr14	100545200	100545532
chr14	101142420	101142734
chr14	105142480	105142680
chr15	23188025	23188369
chr15	28935204	28935501
chr15	33501942	33502269
chr15	34880447	34880762
chr15	38974316	38974660
chr15	46066115	46066639
chr15	46166745	46167087
chr15	49907612	49907939
chr15	53016709	53017049
chr15	58113517	58113860
chr15	60635320	60635642
chr15	62573956	62574300
chr15	64140515	64140790
chr15	68181773	68182087
chr15	69745020	69745359
chr15	69801103	69801421
chr15	70885478	70885815
chr15	75230155	75230538
chr15	75918104	75918445
chr15	81719788	81719989
chr15	84003765	84004106
chr15	84370275	84370568
chr15	95749095	95749317
chr15	98374040	98374301
chr15	101835220	101835561
chr16	100873	101073
chr16	1559866	1560066
chr16	2011507	2012019
chr16	3499715	3499978
chr16	7780180	7780515
chr16	8708451	8708793
chr16	12753576	12753914
chr16	13431071	13431902
chr16	13515079	13515421
chr16	13745261	13745594
chr16	15657350	15657688
chr16	17497185	17497527
chr16	18027299	18027542
chr16	18957440	18957767
chr16	21127632	21127975
chr16	22754657	22754864
chr16	22910852	22911192
chr16	24168813	24169168
chr16	24460928	24461141
chr16	24891557	24891760
chr16	26450788	26451113
chr16	27258510	27258835
chr16	30006363	30006951
chr16	30435327	30435841
chr16	31123572	31123913
chr16	53109410	53109754
chr16	54907872	54908206
chr16	69355811	69356192
chr16	75370210	75370459
chr16	76268847	76269450
chr16	77665785	77666107
chr16	78967474	78967763
chr16	88876002	88876300
chr16	89026802	89027136
chr16	89727657	89727988
chr17	6010195	6010395
chr17	7529547	7529874
chr17	7760410	7760996
chr17	8778917	8779227
chr17	17494665	17494995
chr17	21273920	21274253
chr17	27717338	27717675
chr17	30771401	30771728
chr17	31279603	31279946
chr17	33296713	33297052
chr17	35075533	35075865
chr17	35442297	35442561
chr17	39941257	39941596
chr17	41395510	41395760
chr17	46752860	46753188
chr17	48789945	48790244
chr17	52101728	52102092
chr17	55236523	55236753
chr17	60214517	60215058
chr17	62011703	62012010
chr17	65700477	65700827
chr17	67521702	67521902
chr17	67744697	67745033
chr17	68385825	68386014
chr17	69616960	69617280
chr17	70234937	70235277
chr17	71622484	71622825
chr17	73612750	73612998
chr17	73754329	73754584
chr17	74560508	74560847
chr17	77158243	77158584
chr17	77217020	77217237
chr17	79335896	79336239
chr18	8938885	8939217
chr18	20452831	20453160
chr18	20857164	20857500
chr18	29545482	29545822
chr18	32484961	32485292
chr18	33077676	33077973
chr18	33325299	33325499
chr18	39580514	39580852
chr18	42251759	42252095
chr18	44722337	44722543
chr18	44811943	44812276
chr18	47340619	47340909
chr18	52584033	52584260
chr18	53849208	53849550
chr18	55558223	55558563
chr18	56447250	56447578
chr18	61222070	61222401
chr18	62544094	62544422
chr18	62658619	62658948
chr18	66231047	66231384
chr18	69564647	69565183
chr18	70379311	70379743
chr18	70547244	70547528
chr18	71452034	71452362
chr18	71598944	71599276
chr19	1085031	1085362
chr19	2328382	2328597
chr19	5978310	5978606
chr19	6000507	6000849
chr19	6381159	6381425
chr19	7696240	7696580
chr19	11488465	11488778
chr19	13522138	13522470
chr19	14014681	14015020
chr19	15013057	15013275
chr19	16308618	16308818
chr19	17615076	17615276
chr19	19297252	19297452
chr19	27736388	27736771
chr19	30054539	30054874
chr19	31600283	31600498
chr19	31738841	31739067
chr19	34046595	34046923
chr19	35284790	35285126
chr19	39587346	39587600
chr19	42891401	42891741
chr19	44939030	44939364
chr19	48047802	48048125
chr19	50363571	50364074
chr19	50432382	50432756
chr19	54846471	54846797
chr19	56824553	56824876
chr2	667894	668228
chr2	853381	853721
chr2	7670305	7670543
chr2	8481016	8481276
chr2	9933619	9933948
chr2	10014165	10014479
chr2	10197537	10197877
chr2	11719987	11720329
chr2	11821429	11821771
chr2	13356085	13356399
chr2	14131143	14131490
chr2	14172576	14172911
chr2	14375853	14376179
chr2	16237546	16237870
chr2	21129171	21129512
chr2	22065429	22065764
chr2	22164012	22164266
chr2	22445612	22445949
chr2	25109851	25110186
chr2	27907897	27908229
chr2	28190085	28190419
chr2	30489950	30490226
chr2	33306810	33307136
chr2	35472207	35472535
chr2	37191625	37191967
chr2	39705018	39705340
chr2	40144574	40144792
chr2	43179348	43179691
chr2	54105660	54105957
chr2	54501128	54501470
chr2	54621528	54621858
chr2	55757223	55757564
chr2	70645480	70645827
chr2	74153925	74154255
chr2	76532643	76532970
chr2	100544346	100544685
chr2	116876595	116876855
chr2	117359439	117359762
chr2	138993798	138994140
chr2	143809094	143809359
chr2	146068855	146069055
chr2	155062010	155062349
chr2	155342783	155343125
chr2	169280566	169280895
chr2	170543328	170543672
chr2	172271338	172271678
chr2	177293756	177294095
chr2	181802296	181802618
chr2	182030540	182030882
chr2	183073802	183074594
chr2	184132744	184132985
chr2	187154370	187154712
chr2	192085918	192086248
chr2	193582164	193582506
chr2	197475521	197476177
chr2	209752237	209752559
chr2	211292077	211292374
chr2	215674207	215674546
chr2	220855463	220855781
chr2	223558244	223558495
chr2	225291441	225291771
chr2	226677343	226677665
chr2	232577464	232577784
chr2	235060354	235060680
chr2	240866155	240866497
chr2	242670129	242670460
chr20	807035	807371
chr20	1772317	1772656
chr20	5100301	5100604
chr20	6867159	6867359
chr20	13267762	13268072
chr20	18109204	18109534
chr20	18768556	18768876
chr20	18798236	18798436
chr20	24844267	24844592
chr20	31522413	31522756
chr20	32246299	32246581
chr20	32482114	32482454
chr20	34542010	34542458
chr20	34620190	34620390
chr20	35617154	35617482
chr20	35667809	35668150
chr20	40256432	40256791
chr20	42455614	42455951
chr20	42497168	42497368
chr20	43588785	43589096
chr20	45313025	45313259
chr20	45709228	45709559
chr20	47295099	47295429
chr20	47398749	47399080
chr20	56058291	56058661
chr20	58867221	58867549
chr20	61368166	61368497
chr21	16051923	16052265
chr21	16061641	16061983
chr21	16891287	16891616
chr21	17005712	17006047
chr21	17248680	17249098
chr21	21227689	21227988
chr21	23406545	23406887
chr21	24356638	24356838
chr21	26839354	26839683
chr21	28898878	28899220
chr21	29971526	29971850
chr21	33683247	33683587
chr21	35287885	35288250
chr21	35902100	35902439
chr21	37214208	37214408
chr21	40110298	40110641
chr21	40150387	40150722
chr21	40262641	40262968
chr21	42312003	42312333
chr21	42833725	42834054
chr21	44027771	44027987
chr21	45191448	45191790
chr21	47013397	47013597
chr21	47278692	47279030
chr21	47460760	47461101
chr21	47673789	47674125
chr22	18309831	18310171
chr22	19441873	19442149
chr22	21998442	21998642
chr22	23154129	23154443
chr22	24893444	24893786
chr22	27766385	27766717
chr22	28101752	28102080
chr22	33759193	33759534
chr22	39635768	39636097
chr22	39713418	39713755
chr22	42874555	42874896
chr22	42907812	42908121
chr22	43744328	43744833
chr22	44573765	44574107
chr22	45466781	45466986
chr22	46067616	46067957
chr22	47512218	47512501
chr22	49839198	49839542
chr22	50050961	50051292
chr3	574586	574923
chr3	1421593	1421935
chr3	3207806	3208096
chr3	11068755	11069052
chr3	12152726	12152906
chr3	12875336	12875558
chr3	12882783	12883125
chr3	16241431	16241762
chr3	16608061	16608369
chr3	22423132	22423646
chr3	22483340	22483682
chr3	25824667	25824994
chr3	26160726	26161062
chr3	26584070	26584396
chr3	30001175	30001393
chr3	31553008	31553348
chr3	32064689	32065031
chr3	45833035	45833365
chr3	58942376	58942699
chr3	61647844	61648180
chr3	62325028	62325228
chr3	67561800	67562142
chr3	68301967	68302208
chr3	70527886	70528211
chr3	73261329	73261778
chr3	75167670	75167997
chr3	79693466	79693802
chr3	79718250	79718585
chr3	86140579	86140832
chr3	98222521	98222758
chr3	99563566	99563898
chr3	107843764	107844106
chr3	111071622	111071962
chr3	119822730	119823501
chr3	124782887	124783207
chr3	129143155	129143496
chr3	135882556	135882879
chr3	136745206	136745505
chr3	140480057	140480400
chr3	147672566	147672896
chr3	150321000	150321342
chr3	151269823	151270150
chr3	157328732	157329064
chr3	161309347	161309679
chr3	161668000	161668342
chr3	164814124	164814324
chr3	166641809	166642149
chr3	167887996	167888289
chr3	172149905	172150105
chr3	172671861	172672202
chr3	174991780	174992127
chr3	176608716	176609050
chr3	182796528	182796848
chr3	182887219	182887562
chr3	183079171	183079511
chr3	186314628	186315082
chr3	189121065	189121398
chr3	194968382	194968725
chr3	195913809	195914139
chr4	195608	196125
chr4	1250021	1250282
chr4	3782051	3782367
chr4	3915808	3916150
chr4	4597119	4597319
chr4	5068688	5069031
chr4	5129521	5129863
chr4	5929245	5929560
chr4	6477714	6478088
chr4	6509050	6509312
chr4	7221229	7221459
chr4	9744753	9745095
chr4	11687589	11687810
chr4	12594149	12594461
chr4	12917649	12917977
chr4	13587322	13587663
chr4	22490598	22490865
chr4	34898653	34898997
chr4	35507829	35508159
chr4	37789894	37790224
chr4	40300577	40300902
chr4	40922248	40922448
chr4	41848003	41848332
chr4	46725938	46726138
chr4	46894838	46895178
chr4	47638562	47638767
chr4	56683142	56683471
chr4	58802232	58802550
chr4	59024105	59024448
chr4	59148521	59148861
chr4	61235937	61236280
chr4	66545939	66546278
chr4	66676490	66676787
chr4	74682137	74682476
chr4	77446229	77446558
chr4	77791031	77791371
chr4	77869967	77870306
chr4	81797429	81797771
chr4	85989255	85989592
chr4	86735092	86735318
chr4	95983005	95983332
chr4	97911261	97911486
chr4	100987331	100987670
chr4	101273575	101273801
chr4	104337370	104337722
chr4	104923513	104923713
chr4	106809795	106810118
chr4	113033226	113033569
chr4	113759236	113759567
chr4	115973613	115973954
chr4	118400722	118400922
chr4	124578730	124579069
chr4	125080450	125080650
chr4	128217937	128218269
chr4	133077949	133078276
chr4	133183864	133184295
chr4	142579214	142579544
chr4	142892990	142893192
chr4	144658089	144658419
chr4	145124150	145124479
chr4	153002733	153003075
chr4	153116337	153116679
chr4	162585848	162586192
chr4	166870638	166870962
chr4	185296818	185297147
chr4	188154301	188154643
chr5	1507629	1507949
chr5	2268618	2268945
chr5	5006800	5007137
chr5	6056485	6056743
chr5	6692977	6693318
chr5	11952155	11952786
chr5	14916710	14916941
chr5	15639440	15639668
chr5	16255891	16256220
chr5	19675357	19675654
chr5	21918567	21918882
chr5	23828257	23828595
chr5	28028824	28029155
chr5	28227961	28228214
chr5	34187107	34187425
chr5	34349656	34349995
chr5	36277938	36278173
chr5	40225222	40225564
chr5	40323301	40323628
chr5	40531914	40532256
chr5	40560924	40561266
chr5	40603913	40604267
chr5	42347071	42347403
chr5	43068901	43069242
chr5	44472772	44472980
chr5	49769806	49770129
chr5	50205783	50206098
chr5	53377342	53377667
chr5	53686538	53686872
chr5	56595293	56595634
chr5	61888376	61888702
chr5	66840870	66841198
chr5	71160253	71160596
chr5	72200577	72200919
chr5	75224711	75224911
chr5	79402905	79403247
chr5	80923861	80924203
chr5	93506831	93507055
chr5	98343840	98344184
chr5	100963450	100963780
chr5	102999493	102999895
chr5	115410936	115411275
chr5	115481377	115481702
chr5	115664187	115664443
chr5	123317863	123318086
chr5	130204628	130204968
chr5	131753888	131754088
chr5	139624708	139625408
chr5	141018929	141019234
chr5	141612895	141613196
chr5	142560152	142560352
chr5	142857951	142858307
chr5	142970413	142970755
chr5	150537157	150537457
chr5	154000668	154000868
chr5	157465308	157465641
chr5	163681821	163682151
chr5	164464644	164464966
chr5	166959302	166959641
chr5	171404530	171404864
chr5	176883893	176884311
chr5	179263931	179264234
chr6	4422060	4422399
chr6	5327765	5327965
chr6	5805501	5805836
chr6	5864874	5865207
chr6	6580534	6580798
chr6	7313190	7313436
chr6	8132446	8132761
chr6	8672216	8672416
chr6	12008451	12008705
chr6	12514252	12514505
chr6	13472096	13472437
chr6	14911479	14911763
chr6	15931968	15932265
chr6	22052104	22052304
chr6	22172577	22172860
chr6	22401977	22402307
chr6	22780435	22780753
chr6	23592111	23592431
chr6	31021083	31021428
chr6	31554725	31555037
chr6	32686578	32686916
chr6	35436882	35437200
chr6	40740919	40741256
chr6	41873555	41873804
chr6	45993488	45993822
chr6	52860336	52860719
chr6	53123629	53123829
chr6	63320671	63320871
chr6	64450109	64450338
chr6	67779965	67780302
chr6	71085334	71085676
chr6	76941128	76941328
chr6	82804815	82805151
chr6	89244102	89244434
chr6	89270752	89271087
chr6	91060468	91060809
chr6	92769879	92770098
chr6	94225449	94225780
chr6	96333934	96334256
chr6	102651225	102651547
chr6	108750468	108750704
chr6	111599692	111599981
chr6	112259877	112260215
chr6	114116543	114116867
chr6	115866380	115866592
chr6	116579797	116580163
chr6	117909343	117909633
chr6	122194405	122194644
chr6	122274651	122274903
chr6	128698277	128698610
chr6	129085040	129085376
chr6	131082975	131083312
chr6	134551434	134551762
chr6	134640899	134641228
chr6	134719642	134719970
chr6	135388077	135388410
chr6	136220085	136220427
chr6	137600530	137600730
chr6	138200017	138200347
chr6	143441531	143441788
chr6	145790112	145790437
chr6	146028614	146028956
chr6	146051036	146051364
chr6	150740711	150741054
chr6	153038583	153038837
chr6	156515541	156515883
chr6	156598900	156599239
chr6	156614663	156614990
chr6	160085648	160085961
chr6	160249042	160249318
chr6	164594025	164594351
chr6	166243589	166243931
chr6	170025400	170025720
chr7	1561036	1561378
chr7	1899354	1900269
chr7	3170449	3170749
chr7	3262377	3262706
chr7	6333544	6333885
chr7	6960261	6960461
chr7	7895819	7896158
chr7	22579400	22579600
chr7	23093329	23093668
chr7	36359832	36360061
chr7	37743851	37744189
chr7	39115632	39115867
chr7	42422267	42422602
chr7	61969461	61969713
chr7	68781971	68782315
chr7	69740636	69740969
chr7	70419474	70419816
chr7	71221993	71222335
chr7	74310122	74310455
chr7	74316852	74317195
chr7	79675045	79675302
chr7	79922991	79923214
chr7	80965433	80965730
chr7	82523588	82523943
chr7	84787662	84787862
chr7	86073355	86073688
chr7	89625275	89625475
chr7	92218007	92218337
chr7	92373439	92373773
chr7	92561892	92562214
chr7	92572059	92572382
chr7	93586729	93587071
chr7	93651994	93652328
chr7	93838619	93838948
chr7	93950758	93950958
chr7	94768509	94768709
chr7	96436426	96436654
chr7	98397446	98397646
chr7	99006116	99006445
chr7	99923210	99923607
chr7	99926316	99926779
chr7	99933318	99933695
chr7	102119136	102119453
chr7	104195765	104196049
chr7	106131370	106131680
chr7	106145037	106145379
chr7	106224236	106224568
chr7	107410514	107410835
chr7	109834005	109834238
chr7	117774446	117774561
chr7	123193190	123193532
chr7	123862796	123863030
chr7	123972602	123972830
chr7	124996107	124996307
chr7	127769336	127769673
chr7	128303077	128303597
chr7	129410286	129410547
chr7	131007219	131007434
chr7	132580311	132580652
chr7	133519608	133519822
chr7	134847224	134847471
chr7	135017571	135017909
chr7	139676924	139677262
chr7	140895469	140895811
chr7	140980144	140980486
chr7	143201845	143202186
chr7	151462217	151462509
chr7	151578299	151578642
chr7	152094735	152094935
chr7	152169566	152169806
chr7	154197541	154197741
chr7	154544230	154544516
chr7	154998256	154998585
chr7	156786505	156786748
chr7	158172561	158172761
chr7	158546688	158547013
chr8	4632210	4632540
chr8	8536450	8536775
chr8	15274549	15274914
chr8	15470907	15471249
chr8	16314334	16314712
chr8	22351609	22351951
chr8	23195409	23195751
chr8	29874042	29874386
chr8	38499408	38499608
chr8	49430441	49430784
chr8	52392820	52393350
chr8	55074500	55074840
chr8	63007655	63007998
chr8	66893212	66893550
chr8	67067954	67068296
chr8	68421073	68421404
chr8	71452733	71453068
chr8	72804731	72805074
chr8	73336710	73336945
chr8	82963507	82963707
chr8	83326121	83326459
chr8	85224287	85224492
chr8	90746425	90746764
chr8	91387772	91388044
chr8	99170244	99170447
chr8	100249154	100249487
chr8	103007617	103007911
chr8	108237023	108237363
chr8	109958400	109958651
chr8	111160342	111160666
chr8	111510925	111511125
chr8	117816528	117816862
chr8	118532833	118533158
chr8	121838682	121839026
chr8	124250397	124250738
chr8	127019369	127019552
chr8	130680738	130681080
chr8	133989676	133990013
chr8	134127363	134127675
chr8	135340897	135341156
chr8	137165844	137166158
chr8	139934634	139934876
chr8	140837380	140837633
chr8	141965317	141965655
chr8	144272707	144273047
chr8	144899870	144900380
chr9	2252661	2253000
chr9	2302916	2303258
chr9	3304535	3304877
chr9	12847829	12848156
chr9	16469276	16469618
chr9	16917371	16917709
chr9	17365134	17365334
chr9	19037408	19037750
chr9	26634072	26634405
chr9	30139667	30139867
chr9	37313599	37313934
chr9	77760613	77760922
chr9	80847392	80847735
chr9	81341474	81341803
chr9	81530984	81531196
chr9	82700654	82700984
chr9	83259754	83260092
chr9	83337683	83338173
chr9	83537433	83537772
chr9	92470282	92470625
chr9	93725365	93725704
chr9	93759168	93759521
chr9	94057266	94057600
chr9	94504247	94504590
chr9	95545726	95545949
chr9	96892883	96893213
chr9	101998558	101998888
chr9	102000166	102000505
chr9	107092503	107092844
chr9	112407332	112407668
chr9	114017302	114017526
chr9	115295933	115296133
chr9	116448038	116448372
chr9	116460329	116460651
chr9	116466300	116466630
chr9	122826758	122827094
chr9	129012507	129012707
chr9	129547168	129547505
chr9	133397450	133397784
chr9	137764277	137764619
chr9	138273181	138273525
chr9	139548188	139548530
chr9	139800679	139801021
chrUn_gl000220	117703	118934
chrUn_gl000220	137271	137611
chrX	3738653	3738968
chrX	6458496	6458696
chrX	7029022	7029362
chrX	7043616	7043954
chrX	7285480	7285697
chrX	7775305	7775645
chrX	13321321	13321663
chrX	19384586	19384924
chrX	30946608	30946947
chrX	33733076	33733416
chrX	33739765	33740107
chrX	45351326	45351698
chrX	45899034	45899364
chrX	46486072	46486403
chrX	47003888	47004220
chrX	48112423	48112751
chrX	48759100	48760460
chrX	62194728	62194982
chrX	68882116	68882453
chrX	72466883	72467211
chrX	74917527	74917727
chrX	78886998	78887329
chrX	83530202	83530535
chrX	86301587	86301929
chrX	111782168	111782511
chrX	112324219	112324469
chrX	135055944	135056276
chrX	135287841	135288148
chrX	139878826	139879078
chrX	153059983	153060345
chrX	153195322	153195761
